# Supplementary material for: Molecular exploration of host-pathogen interactions in severe Pseudomonas aeruginosa infection through a multi-level data integration approach
Source: Front Med (Lausanne). 2025 Oct 14;12:1600509. doi: 10.3389/fmed.2025.1600509 (PMC12558848; doi:10.3389/fmed.2025.1600509)
Supplement: Supplementary file 1 [file Table_1.xlsx]

## Sheet: Tabel s1 
Reference ID	Title	Doi	First author
SR1	In vitro Interaction of Pseudomonas aeruginosa Biofilms With Human Peripheral Blood Mononuclear Cells	doi:10.3389/fcimb.2020.00187.	E. Kaya et al., 2020
SR2	Distinct Contributions of CD18 Integrins for Binding and Phagocytic Internalization of Pseudomonas aeruginosa	doi:10.1128/IAI.00011-20.	S. Demirdjian et al., 2020
SR3	The collectin SP-A and its trimeric recombinant fragment protect alveolar epithelial cells from the cytotoxic and proinflammatory effects of human cathelicidin in vitro	doi:10.3389/fimmu.2022.994328.	L. de Tapia et al., 2022
SR4	Triggering Receptor Expressed on Myeloid Cells-1 Inhibitor Targeted to Endothelium Decreases Cell Activation	doi:10.3389/fimmu.2019.02314.	S. Gibot et al., 2019
SR5	Antibacterial and Anti-Inflammatory Effects of Apolipoprotein E	doi:10.3390/biomedicines10061430.	M. Puthia et al., 2022
SR6	Pseudomonas aeruginosa alkaline protease blocks complement activation via the classical and lectin pathways	doi:10.4049/jimmunol.1102162.	A. J. Laarman et al., 2012
SR7	The bacterial toxin ExoU requires a host trafficking chaperone for transportation and to induce necrosis	doi:10.1038/s41467-021-24337-9.	V. Deruelle et al., 2021
SR8	14-3-3 proteins activate Pseudomonas exotoxins-S and -T by chaperoning a hydrophobic surface	doi:10.1038/s41467-018-06194-1.	T. Karlberg et al., 2018
SR9	Pseudomonas exotoxin A: From virulence factor to anti-cancer agent	doi:10.1016/j.ijmm.2008.08.003.	P. Wolf et al., 2009
SR10	The sialidase NEU1 directly interacts with the juxtamembranous segment of the cytoplasmic domain of mucin-1 to inhibit downstream PI3K-Akt signaling	doi:10.1016/j.jbc.2021.101337.	S.W. Hyun et al., 2021
SR11	TRPV4 Protects the Lung from Bacterial Pneumonia via MAPK Molecular Pathway Switching	doi:10.4049/jimmunol.1901033.	R.G. Scheraga et al., 2020
SR12	Investigation and Functional Enrichment Analysis of the Human Host Interaction Network with Common Gram-Negative Respiratory Pathogens Predicts Possible Association with Lung Adenocarcinoma	doi:10.3390/pathophysiology28010003.	L.-E. Giannakou et al., 2021
SR13	Inhibition of Pseudomonas aeruginosa LPS-Induced airway inflammation by RIPK3 in human airway	doi:10.1111/jcmm.17579.	M. Yun et al., 2022
SR14	The Gb3-enriched CD59/flotillin plasma membrane domain regulates host cell invasion by Pseudomonas aeruginosa	doi:10.1007/s00018-021-03766-1.	A. Brandel et al., 2021
SR15	Pseudomonas aeruginosa Triggered Exosomal Release of ADAM10 Mediates Proteolytic Cleavage in Trans	doi:10.3390/ijms23031259.	A. Aljohmani et al., 2022
SR16	Neutralization of Pseudomonas auruginosa Exotoxin A by human neutrophil peptide 1	doi:10.1016/j.bbrc.2018.05.011.	G. Zou et al., 2018
SR17	Alginate, the slime exopolysaccharide of Pseudomonas aeruginosa, binds human leukocyte elastase, retards inhibition by alpha 1-proteinase inhibitor, and accelerates inhibition by secretory leukoprotease inhibitor	doi:10.1165/ajrcmb.15.2.8703486.	Q. L. Ying et al., 1996
SR18	The binding of Pseudomonas aeruginosa outer membrane ghosts to human buccal epithelial cells	doi:10.1139/m86-032.	P. Doig et al., 1986
SR19	Bacterial quorum-sensing signal IQS induces host cell apoptosis by targeting POT1-p53 signalling pathway	doi:10.1111/cmi.13076.	J. Wang et al., 2019
SR20	Inhibition of the bacterial lectins of Pseudomonas aeruginosa with monosaccharides and peptides	doi:10.1007/s10096-011-1295-x.	H. Gustke et al., 2012
SR21	Subversion of mucosal barrier polarity by pseudomonas aeruginosa	doi:10.3389/fmicb.2011.00114.	J. Engel et al., 2011
SR22	Killing from the inside: Intracellular role of T3SS in the fate of Pseudomonas aeruginosa within macrophages revealed by mgtC and oprF mutants	doi:10.1371/journal.ppat.1007812.	P. Garai et al., 2019
SR23	Secreted bacterial phospholipase A2 enzymes: better living through phospholipolysis	doi:10.1016/j.tim.2006.12.003.	I. Sitkiewicz et al., 2007
SR24	Pseudomonas aeruginosa pyocyanin induces neutrophil death via mitochondrial reactive oxygen species and mitochondrial acid sphingomyelinase	doi:10.1089/ars.2014.5979.	A. Managò et al., 2015
SR25	Inhibition of Pseudomonas aeruginosa virulence: characterization of the AprA-AprI interface and species selectivity	doi:10.1016/j.jmb.2011.11.039.	B. W. Bardoel et al., 2012a
SR26	Critical role for Ipaf in Pseudomonas aeruginosa-induced caspase-1 activation	doi:10.1002/eji.200737532.	L. Franchi et al., 2007
SR27	Annexin II is a novel receptor for Pseudomonas aeruginosa	doi:10.1016/j.bbrc.2004.12.089.	S. Kirschnek et al., 2005
SR28	PLUNC: a multifunctional surfactant of the airways	doi:10.1042/BST0391012.	J. A. Bartlett et al., 2011
SR29	Vav3 Mediates Pseudomonas aeruginosa Adhesion to the Cystic Fibrosis Airway Epithelium	doi:10.1016/j.celrep.2020.107842.	M. Badaoui et al., 2020
SR30	Pseudomonas aeruginosa stimulates tyrosine phosphorylation of and TLR5 association with the MUC1 cytoplasmic tail through EGFR activation	doi:10.1007/s00011-015-0908-8.	K. Kato et al., 2016
SR31	The Pseudomonas aeruginosa exopolysaccharide Psl facilitates surface adherence and NF-kappaB activation in A549 cells	doi:10.1128/mBio.00140-10.	M. S. Byrd et al., 2010
SR32	Bronchial Epithelial Tet2 Maintains Epithelial Integrity during Acute Pseudomonas aeruginosa Pneumonia	doi:10.1128/IAI.00603-20.	W. Qin et al., 2020
SR33	Pseudomonas aeruginosa uses multiple receptors for adherence to laminin during infection of the respiratory tract and skin wounds	doi:10.1038/s41598-019-54622-z.	M. Paulsson et al., 2019
SR34	A Pseudomonas aeruginosa TIR effector mediates immune evasion by targeting UBAP1 and TLR adaptors	doi:10.15252/embj.201695343.	P. Rc Imbert et al., 2017
SR35	NEU1 Sialidase Regulates Membrane-tethered Mucin (MUC1) Ectodomain Adhesiveness for Pseudomonas aeruginosa and Decoy Receptor Release	doi:10.1074/jbc.M115.657114.	E. P. Lillehoj et al., 2015
SR36	Airway epithelial tight junctions and binding and cytotoxicity of Pseudomonas aeruginosa	doi:10.1152/ajplung.1999.277.1.L204.	A. Lee et al., 1999
SR37	Chromosomal gfp labelling of Pseudomonas aeruginosa using a mini-Tn7 transposon: application for studies of bacteria-host interactions	doi:10.1139/w07-118.	R. J. Barnes et al., 2008
SR38	Lack of adherence of clinical isolates of Pseudomonas aeruginosa to asialo-GM(1) on epithelial cells	doi:10.1128/IAI.69.2.719-729.2001.	T. H. Schroeder et al., 2001
SR39	Macrophage migration inhibitory factor enhances Pseudomonas aeruginosa biofilm formation, potentially contributing to cystic fibrosis pathogenesis	doi:10.1096/fj.201700463R.	A. Tynan et al., 2017
SR40	Translocation of Pseudomonas aeruginosa from the intestinal tract is mediated by the binding of ExoS to an Na,K-ATPase regulator, FXYD3	doi:10.1128/IAI.00428-10.	J. Okuda et al., 2010
SR41	Investigations on the role of flagella in adhesion of Pseudomonas aeruginosa to mouse and human corneal epithelial proteins	doi:10.1159/000267504.	L. D. Hazlett et al., 1994
SR42	Fimbriae (pili): molecular basis of Pseudomonas aeruginosa adherence	PMID:2873911.	W. Paranchych et al., 1986
SR43	Induction of TNF-alpha release from human buffy coat cells by Pseudomonas aeruginosa is reduced by lung surfactant protein A	doi:10.1016/s0014-5793(98)01200-9.	T. P. Hickling et al., 1998
SR44	Pseudomonas aeruginosa pili and flagella mediate distinct binding and signaling events at the apical and basolateral surface of airway epithelium	doi:10.1371/journal.ppat.1002616.	I. Bucior et al., 2012
SR45	Specific oxygenation of plasma membrane phospholipids by Pseudomonas aeruginosa lipoxygenase induces structural and functional alterations in mammalian cells	doi:10.1016/j.bbalip.2017.11.005.	M. Aldrovandi et al., 2018
SR46	ExoS of Pseudomonas aeruginosa induces apoptosis through a Fas receptor/caspase 8-independent pathway in HeLa cells	doi:10.1111/j.1462-5822.2005.00624.x.	M. Alaoui-El-Azher et al., 2006
SR47	Intranasal Immunization Strategy To Impede Pilin-Mediated Binding of Pseudomonas aeruginosa to Airway Epithelial Cells	doi:10.1128/IAI.73.11.7705–7717.2005.	J.C. Hsieh et al., 2005
SR48	Pseudomonas aeruginosa autoinducer enters and functions in mammalian cells	doi:10.1128/JB.186.8.2281-2287.2004.	S.C. Williams et al., 2004
SR49	Cystic Fibrosis Transmembrane Conductance Regulator Attaches Tumor Suppressor PTEN to the Membrane and Promotes Anti Pseudomonas aeruginosa Immunity	doi:10.1016/j.immuni.2017.11.010.	S. A. Riquelme et al., 2017
SR50	A metaproteomics approach to elucidate host and pathogen protein expression during catheter-associated urinary tract infections (CAUTIs)	doi:10.1074/mcp.M114.043463.	C. Lassek et al., 2015
SR51	Neuraminidase 1-mediated desialylation of the mucin 1 ectodomain releases a decoy receptor that protects against Pseudomonas aeruginosa lung infection	doi:10.1074/jbc.RA118.006022.	E. P. Lillehoj et al., 2019
SR52	Cationic Antimicrobial Peptides Promote Microbial Mutagenesis and Pathoadaptation in Chronic Infections	doi:10.1371/journal.ppat.1004083.	D. H. Limoli et al., 2014
SR53	Evaluation of the Ability of LL-37 to Neutralise LPS In Vitro and Ex Vivo	doi:10.1371/journal.pone.0026525.	A. Scott et al., 2011
SR54	c-Jun NH2-Terminal Kinase-Mediated Signaling Is Essential for Pseudomonas aeruginosa ExoS-Induced Apoptosis	doi:10.1128/IAI.71.6.3361-3370.2003.	J. Jia et al., 2003
SR55	The ubiquitin ligase Cbl-b limits Pseudomonas aeruginosa exotoxin T–mediated virulence	doi:10.1172/JCI28792.	P. Balachandran et al., 2007
SR56	Disruption of the endothelial barrier by proteases from the bacterial pathogen Pseudomonas aeruginosa: implication of matrilysis and receptor cleavage	doi:10.1371/journal.pone.0075708.	N. Beaufort et al., 2013
SR57	The type III toxins of Pseudomonas aeruginosa disrupt epithelial barrier function	doi:10.1128/JB.01567-07.	G. Soong et al., 2008
SR58	Pseudomonas or LPS exposure alters CFTR iodide efflux in 2WT2 epithelial cells with time and dose dependence	doi:10.1016/j.bbrc.2010.03.131.	M. D. Haenisch et al., 2010
SR59	CFTR is a pattern recognition molecule that extracts Pseudomonas aeruginosa LPS from the outer membrane into epithelial cells and activates NF-kappa B translocation	doi:10.1073/pnas.092160899.	T. H. Schroeder et al., 2002
SR60	Type III secretion system translocator has a molten globule conformation both in its free and chaperone-bound forms	doi:10.1111/j.1742-4658.2007.05893.x.	E. Faudry et al., 2007
SR61	The junctional integrity of epithelial cells is modulated by Pseudomonas aeruginosa quorum sensing molecule through phosphorylation-dependent mechanisms	doi:10.1016/j.yexcr.2008.10.044.	E. Vikström et al., 2009
SR62	Sequential inactivation of Rho GTPases and Lim kinase by Pseudomonas aeruginosa toxins ExoS and ExoT leads to endothelial monolayer breakdown	doi:10.1007/s00018-013-1451-9.	P. Huber et al., 2014
SR63	CD14 mediates Toll-like receptor 4 (TLR4) endocytosis and spleen tyrosine kinase (Syk) and interferon regulatory transcription factor 3 (IRF3) activation in epithelial cells and impairs neutrophil infiltration and Pseudomonas aeruginosa killing in vivo	doi:10.1074/jbc.M113.523167.	S. Roy et al., 2014
SR64	Bacterial quorum sensing molecule induces chemotaxis of human neutrophils via induction of p38 and leukocyte specific protein 1 (LSP1)	doi:10.1016/j.imbio.2012.02.004.	N.A. Kahle et al., 2013
SR65	Proinftammatory Interactions of Pyocyanin and I-Hydroxyphenazine with Human Neutrophils In Vitro	doi:10.1093/infdis/162.1.178.	G. J. Ras et al., 2023
SR66	TLR Expression on Neutrophils at the Pulmonary Site of Infection: TLR1/TLR2-Mediated Up-Regulation of TLR5 Expression in Cystic Fibrosis Lung Disease	doi:10.4049/jimmunol.181.4.2753.	B. Koller et al., 2008
SR67	Lectins from opportunistic bacteria interact with acquired variable-region glycans of surface immunoglobulin in follicular lymphoma	doi:10.1182/blood-2014-11-609404.	D. Schneider et al., 2015
SR68	Regulator of G-protein signaling 4 suppresses LPS-induced MUC5AC overproduction in the airway	doi:10.1165/rcmb.2008-0280OC.	K. S. Song et al., 2009
SR69	CD95/CD95 ligand interactions on epithelial cells in host defense to Pseudomonas aeruginosa	doi:10.1126/science.290.5491.527.	H. Grassmé et al., 2000
SR70	Pseudomonas aeruginosa flagella activate airway epithelial cells through asialoGM1 and toll-like receptor 2 as well as toll-like receptor 5	doi:10.1165/rcmb.2003-0260OC.	R. Adamo et al., 2004
SR71	alpha5beta1 integrins and fibronectin are involved in adherence of the Pseudomonas aeruginosa ER97314 clinical strain to A549 cells	doi:10.1007/BF02931561.	H. Gagnière et al., 2004
SR72	Bacteria induce CTGF and CYR61 expression in epithelial cells in a lysophosphatidic acid receptor-dependent manner	doi:10.1016/j.ijmm.2007.06.001.	N. Wiedmaier et al., 2008
SR73	The NEU1-selective sialidase inhibitor, C9-butyl-amide-DANA, blocks sialidase activity and NEU1-mediated bioactivities in human lung in vitro and murine lung in vivo	doi:10.1093/glycob/cww060.	S. W. Hyun et al., 2016
SR74	TLR5 as an anti-inflammatory target and modifier gene in cystic fibrosis	doi:10.4049/jimmunol.1001513.	C. J. Blohmke et al., 2010
SR75	Functional importance of cystic fibrosis immunoglobulin G fragments generated by Pseudomonas aeruginosa elastase	PMID:2512365.	T. Bainbridge et al., 1989
SR76	Galectin-9 signaling through TIM-3 is involved in neutrophil-mediated Gram-negative bacterial killing: an effect abrogated within the cystic fibrosis lung	doi:10.4049/jimmunol.1300711.	I. Vega-Carrascal et al., 2014
SR77	Bacterial induction of TNF-alpha converting enzyme expression and IL-6 receptor alpha shedding regulates airway inflammatory signaling	doi:10.4049/jimmunol.175.3.1930.	M. I. Gómez et al., 2005
SR78	The type III pseudomonal exotoxin U activates the c-Jun NH2-terminal kinase pathway and increases human epithelial interleukin-8 production	doi:10.1128/IAI.02045-05.	A. Cuzick et al., 2006
SR79	Structure-function analysis of the adherence-binding domain on the pilin of Pseudomonas aeruginosa strains PAK and KB7	doi:10.1021/bi00040a006.	W. Y. Wong et al., 1995
SR80	The quorum-sensing molecule N-3-oxododecanoyl homoserine lactone (3OC12-HSL) enhances the host defence by activating human polymorphonuclear neutrophils (PMN)	doi:10.1007/s00216-006-0698-5.	C. Wagner et al., 2007
SR81	Enhancement of lipopolysaccharide-induced tumor necrosis factor secretion by hyperimmune serum from chronic infected patients	doi:10.1007/BF00191946.	G. Kronborg et al., 1993
SR82	Ras effector pathway activation by epidermal growth factor is inhibited in vivo by exoenzyme S ADP-ribosylation of Ras	PMID:10727422.	M. L. Henriksson et al., 2000
SR83	Pseudomonas-epithelial cell interactions dissected with DNA microarrays	doi:10.1378/chest.121.3_suppl.36s.	S. Lory et al., 2002
SR84	The role of Type III secretion system in the pathogenesis of Pseudomonas aeruginosa microbial keratitis	doi:10.4103/tcmj.tcmj_47_21.	J. J. Yang et al., 2021
SR85	Effect of pseudomonas elastase on human mononuclear phagocyte alpha 1-antitrypsin expression	doi:10.1203/00006450-199102000-00005.	C. Barbey-Morel et al., 1991
SR86	ERK1/2 activation modulates pyocyanin-induced toxicity in A549 respiratory epithelial cells	doi:10.1016/j.cbi.2013.11.016.	A. Forbes et al., 2014
SR87	Bacterial Pyocyanin Inducible Keratin 6A Accelerates Closure of Epithelial Defect under Conditions of Mitochondrial Dysfunction	doi:10.1016/j.jid.2023.03.1671.	S. Ghatak et al., 2023
SR88	Transcriptional signatures as a disease-specific and predictive inflammatory biomarker for type 1 diabetes	doi:10.1038/gene.2012.41.	H. Levy et al., 2012
SR89	Host lung gene expression patterns predict infectious etiology in a mouse model of pneumonia	doi:10.1186/1465-9921-11-101.	S.E. Evans et al., 2010
SR90	An integrated multi-omics analysis of identifies distinct molecular characteristics in pulmonary infections of Pseudomonas aeruginosa	doi:10.1371/journal.ppat.1011570.	Y. Yang et al., 2023
SR91	Requirements for Pseudomonas aeruginosa acute burn and chronic surgical wound infection	doi:10.1371/journal.pgen.1004518.	K.H. Turner et al., 2014
SR92	Major Transcriptome Changes Accompany the Growth of Pseudomonas aeruginosa in Blood from Patients with Severe Thermal Injuries	doi:10.1371/journal.pone.0149229.	C. Kruczek et al., 2016
SR93	Dual-seq transcriptomics reveals the battle for iron during Pseudomonas aeruginosa acute murine pneumonia	doi:10.1038/srep39172.	F.H. Damron et al., 2016
SR94	Characterization of Host Responses during Pseudomonas aeruginosa Acute Infection in the Lungs and Blood and after Treatment with the Synthetic Immunomodulatory Peptide IDR-1002	doi:10.1128/IAI.00661-18.	K. Wuerth et al., 2018
SR95	Pseudomonas aeruginosa Alters Its Transcriptome Related to Carbon Metabolism and Virulence as a Possible Survival Strategy in Blood from Trauma Patients	doi:10.1128/mSystems.00312-18.	M.M. Elmassry et al., 2019
SR96	New markers for sepsis caused by Pseudomonas aeruginosa during burn infection	doi:10.1007/s11306-020-01658-2.	M.M. Elmassry et al., 2020
SR97	Identification of unique microRNA expression patterns in bone marrow hematopoietic stem and progenitor cells after hemorrhagic shock and multiple injuries in young and old adult mice	doi:10.1097/TA.3350.	D.B. Darden et al., 2021
SR98	Gut Microbiota Protected Against pseudomonas aeruginosa Pneumonia via Restoring Treg/Th17 Balance and Metabolism	doi:10.3389/fcimb.2022.856633.	L. Wen et al., 2022
SR99	CLEC5A is critical in Pseudomonas aeruginosa-induced NET formation and acute lung injury	doi:10.1172/jci.insight.156613.	P. S. Sung, et al., 2022
SR100	High-Level Expression of Cell-Surface Signaling System Hxu Enhances Pseudomonas aeruginosa Bloodstream Infection	doi:10.1128/iai.00329-22.	F. Yang et al., 2022
SR101	Identification of Potential Urinary Metabolite Biomarkers of Pseudomonas aeruginosa Ventilator-Associated Pneumonia	doi:10.1177/11772719221099131.	B. Jongers et al., 2022
SR102	Proteome and carbon flux analysis of Pseudomonas aeruginosa clinical isolates from different infection sites	doi:10.1002/pmic.201500228.	C. Lassek et al., 2016
SR103	PvrA is a novel regulator that contributes to Pseudomonas aeruginosa pathogenesis by controlling bacterial utilization of long chain fatty acids	doi:10.1093/nar/gkaa377.	X. Pan et al., 2020
SR104	Single-cell RNA-sequencing of peripheral blood mononuclear cells reveals widespread, context-specific gene expression regulation upon pathogenic exposure	doi:10.1038/s41467-022-30893-5.	R. Oelen et al., 2022
SR105	Single-cell transcriptomics reveals distinct cell response between acute and chronic pulmonary infection of Pseudomonas aeruginosa	doi:10.1002/mco2.193.	X. Hu et al., 2022
SR106	CFTR-mediated monocyte/macrophage dysfunction revealed by cystic fibrosis proband-parent comparisons	doi:10.1172/jci.insight.152186.	X. Zhang et al., 2022
SR107	Identification of an immunomodulating metalloprotease of Pseudomonas aeruginosa (IMPa)	doi:10.1111/j.1462-5822.2012.01765.x.	B. W. Bardoel et al., 2012b
SR108	Pseudomonas aeruginosa adaptation in cystic fibrosis patients increases C5a levels and promotes neutrophil recruitment	doi:10.1080/21505594.2022.2028484.	M. Mateu-Borrás et al., 2022
SR109	Protease IV, a Unique Extracellular Protease and Virulence Factor from Pseudomonas aeruginosa	doi:10.1074/jbc.273.27.16792.	L. S. Engel et al., 1998
SR110	Pseudomonas aeruginosa Psl polysaccharide reduces neutrophil phagocytosis and the oxidative response by limiting complement-mediated opsonization	doi:10.1111/j.1462-5822.2011.01704.x.	M. Mishra et al., 2012
SR111	Identification of outer membrane Porin D as a vitronectin-binding factor in cystic fibrosis clinical isolates of Pseudomonas aeruginosa	doi:10.1016/j.jcf.2015.05.005.	M. Paulsson et al., 2015
SR112	Dihydrolipoamide dehydrogenase of Pseudomonas aeruginosa is a surface-exposed immune evasion protein that binds three members of the factor H family and plasminogen	doi:10.4049/jimmunol.1200386.	T. Hallström et al., 2012
SR113	Immune evasion of the human pathogen Pseudomonas aeruginosa: elongation factor Tuf is a factor H and plasminogen binding protein	doi:10.4049/jimmunol.179.5.2979.	A. Kunert et al., 2007
SR114	Sensing Mg2+ contributes to the resistance of Pseudomonas aeruginosa to complement-mediated opsonophagocytosis	doi:10.1111/1462-2920.13889.	Qadi M. et al., 2017
SR115	Identification of OprF as a complement component C3 binding acceptor molecule on the surface of Pseudomonas aeruginosa	doi:10.1128/IAI.00081-15.	Mishra M. et al., 2015
SR116	Pseudomonas aeruginosa ExoT is a Rho GTPase-activating protein	doi:10.1128/IAI.68.10.6066-6068.2000.	R. Krall et al., 2000
SR117	The arginine finger domain of ExoT contributes to actin cytoskeleton disruption and inhibition of internalization of Pseudomonas aeruginosa by epithelial cells and macrophages	doi:10.1128/IAI.68.12.7100-7113.2000.	L. Garrity-Ryan et al., 2000
SR118	Pseudomonas aeruginosa ExoT acts in vivo as a GTPase-activating protein for RhoA, Rac1, and Cdc42	doi:10.1128/IAI.70.4.2198-2205.2002.	Kazmierczak et al., 2002
SR119	Role of flagella in pathogenesis of Pseudomonas aeruginosa pulmonary infection	doi:10.1128/IAI.66.1.43-51.1998.	Feldman, et al., 1998
SR120	Eukaryotic cell determination of ExoS ADP-ribosyltransferase substrate specificity	doi:10.1006/bbrc.2002.6402.	J. E. Fraylick et al., 2002
SR121	Ezrin/radixin/moesin proteins are high affinity targets for ADP-ribosylation by Pseudomonas aeruginosa ExoS	doi:10.1074/jbc.M405707200.	A. W. Maresso et al., 2004
SR122	Effect of Pseudomonas aeruginosa elastase and alkaline protease on serum complement and isolated components C1q and C3	doi:10.1016/0090-1229(92)90065-v.	Y.Q. Hong et al., 1992
SR123	Proteolytic inactivation of cytokines by Pseudomonas aeruginosa	doi:10.1128/iai.58.9.3009-3014.1990.	Parmely et al., 1990
SR124	Characterization of an endoprotease (PrpL) encoded by a PvdS-regulated gene in Pseudomonas aeruginosa	doi:10.1128/IAI.69.9.5385-5394.2001.	P. J. Wilderman et al., 2001
SR125	The Pseudomonas aeruginosa LasB metalloproteinase regulates the human urokinase-type plasminogen activator receptor through domain-specific endoproteolysis	doi:10.1128/IAI.00015-07.	D. Leduc et al., 2007
SR126	The outer membrane protein OprQ and adherence of Pseudomonas aeruginosa to human fibronectin	doi:10.1099/mic.0.033472-0.	A. Arhin et al., 2010
SR127	Cross-talk between cancer and Pseudomonas aeruginosa mediates tumor suppression.	doi:10.1038/s42003-022-04395-5.	J. K. Choi et al., 2023
SR128	Ecotin, a microbial inhibitor of serine proteases, blocks multiple complement dependent and independent microbicidal activities of human serum	doi:10.1371/journal.ppat.1008232.	Nagy Z. A. et al., 2019
SR129	The low density lipoprotein receptor-related protein 1: Unique tissue-specific functions revealed by selective gene knockout studies	doi:10.1152/physrev.00033.2007.	Lillis a.p. et al., 2008
SR130	Elucidation of eukaryotic elongation factor-2 contact sites within the catalytic domain of Pseudomonas aeruginosa exotoxin A	doi:10.1042/BJ20031731.	Yates et al., 2004
SR131	Insight into the catalytic mechanism of Pseudomonas aeruginosa exotoxin A. Studies of toxin interaction with eukaryotic elongation factor-2	doi:10.1074/jbc.M206916200.	Armstrong et al, 2001
SR132	How the Pseudomonas aeruginosa ExoS toxin downregulates Rac	doi:10.1038/83007.	M. Würtele et al., 2001
SR133	Pseudomonas aeruginosa Effector ExoS Inhibits ROS Production in Human Neutrophils	doi:10.1016/j.chom.2017.04.001.	Vareechon et al., 2017
SR134	Pseudomonas aeruginosa ExoS ADP-ribosyltransferase inhibits ERM phosphorylation	doi:10.1111/j.1462-5822.2006.00770.x.	A. W. Maresso et al., 2007
SR135	Exoenzyme S of Pseudomonas aeruginosa ADP-ribosylates the intermediate filament protein vimentin	doi:10.1128/iai.57.3.996-998.1989.	J. Coburn et al. 1989
SR136	Uncoupling Crk signal transduction by Pseudomonas exoenzyme T	doi:10.1074/jbc.M504901200.	Q. Deng et al., 2005
SR137	Phosphatidylinositol 4,5-bisphosphate is a novel coactivator of the Pseudomonas aeruginosa cytotoxin ExoU	doi:10.1128/IAI.00414-13.	G.H. Tyson et al., 2013
SR138	Actin activates Pseudomonas aeruginosa ExoY nucleotidyl cyclase toxin and ExoY-like effector domains from MARTX toxins	doi:10.1038/ncomms13582.	A. Belvy et al., 2016
SR139	Pseudomonas aeruginosa ExsA Regulates a Metalloprotease, ImpA, That Inhibits Phagocytosis of Macrophages	doi:10.1128/IAI.00695-19.	Zhengyang et a., 2019
SR140	Inhibition of human lymphocyte proliferation and cleavage of interleukin-2 by Pseudomonas aeruginosa proteases	doi:10.1128/iai.56.7.1673-1677.1988.	Theander et al., 1988
SR141	Inactivation of human gamma interferon by Pseudomonas aeruginosa proteases: elastase augments the effects of alkaline protease despite the presence of alpha 2-macroglobulin	doi:10.1128/iai.57.6.1668-1674.1989.	Horvat et al., 1989
SR142	Pseudomonas aeruginosa elastase does not inactivate alpha 1-proteinase inhibitor in the presence of leukocyte elastase	doi: 10.1128/iai.57.12.3793-3797.1989.	Padrines et al., 1989
SR143	Specific cleavage of human type III and IV collagens by Pseudomonas aeruginosa elastase	doi:10.1128/iai.51.1.115-118.1986.	Heck et al., 1986
SR144	Pseudomonas aeruginosa elastase cleaves a C-terminal peptide from human thrombin that inhibits host inflammatory responses	doi:10.1038/ncomms11567.	van der Plas et al., 2016
SR145	Two distinct receptors mediate nonopsonic phagocytosis of different strains of Pseudomonas aeruginosa	doi:10.1086/319685.	J.-P. Heale et al., 2001
SR146	TNF-alpha induces MUC1 gene transcription in lung epithelial cells: its signaling pathway and biological implication	doi:10.1152/ajplung.00491.2006.	T. Koga et al., 2007
SR147	Recognition of host immune activation by Pseudomonas aeruginosa	doi:10.1126/science.1112422.	L. Wu, et al., 2005
SR148	Pseudomonas aeruginosa pili bind to asialoGM1 which is increased on the surface of cystic fibrosis epithelial cells	doi:10.1172/JCI116779.	L. Saiman, et al. 1993
SR149	Pseudomonas aeruginosa PilY1 binds integrin in an RGD- and calcium-dependent manner	doi:10.1371/journal.pone.0029629.	M.D.L. Johnson et al., 2011
SR150	Pseudomonas aeruginosa Psl polysaccharide reduces neutrophil phagocytosis and the oxidative response by limiting complement-mediated opsonization	doi:10.1111/j.1462-5822.2011.01704.x.	Mishra M. et al., 2012

## Sheet: _56F9DC9755BA473782653E2940F9
c-GGF7mdKkC5_g7JBiv4mnIzlKw6kphKv4O7i9dDOhVUNE85U0I0VVVGSU5MMkpSNlpXM1cyOU4wWi4u
Form1
{859d16ca-93b6-4343-b7c1-e7639a79927c}
