# Supplementary material for: Molecular exploration of host-pathogen interactions in severe Pseudomonas aeruginosa infection through a multi-level data integration approach
Source: Front Med (Lausanne). 2025 Oct 14;12:1600509. doi: 10.3389/fmed.2025.1600509 (PMC12558848; doi:10.3389/fmed.2025.1600509)
Supplement: Supplementary file 2 [file Table_2.xlsx]

## Sheet: _56F9DC9755BA473782653E2940F9
c-GGF7mdKkC5_g7JBiv4mnIzlKw6kphKv4O7i9dDOhVUN09NMk5LQTBTMk9KU1cwTDYzVzE2NEMzOS4u
Form1
{deeaecde-3deb-4da1-92c5-83f5ea66a105}

## Sheet: Table-S2
insteraction ID	A	B	altA	altB	aliasA	aliasB	Detection method	publicationID	first Author	review referece ID	taxonA	taxonB	type interaction A -> B	further information	citation	cell subdomain
INT_ID1	3O-C12-HSL	Q07157	3O-C12-HSL	TJP1	N-(3-oxododecanoyl)-l-homoserine lactone	Tight junction protein ZO-1	curation	doi:10.1016/j.yexcr.2008.10.044.	E. Vikström et al., 2009	SR61	taxid:208964	taxid:9606	Inibition		Page 9	PA-meta
INT_ID10	Q9I1H3	P42574	ambE	CASP3	AMB antimetabolite synthase AmbE	Caspase-3	curation	doi:10.1111/cmi.13076.	J. Wang et al., 2019	SR19	taxid:208964	taxid:9606	Cell modulation	Activation B-A, up-regulation	Page 3	PA-meta
INT_ID100	O34208	Q9H3Z4	exoU	DNAJC5	ExoU	DnaJ homolog subfamily C member 5	curation	doi:10.1038/s41467-021-24337-9.	V. Deruelle et al., 2021	SR7	taxid:208964	taxid:9606	Activation B-A	DNAJC5 is required for ExoU cytotoxicity	Page 8	PA-Ex
INT_ID101	O34208	O00622	exoU	CCN1	ExoU	CCN family member 1	curation	doi:10.1016/j.ijmm.2007.06.001.	N. Wiedmaier et al., 2008	SR72	taxid:208964	taxid:9606	Cell modulation	upregulation B => A	Page 10	PA-Ex
INT_ID102	O34208	P29279	exoU	CCN2	ExoU	CCN family member 2	curation	doi:10.1016/j.ijmm.2007.06.001.	N. Wiedmaier et al., 2008	SR72	taxid:208964	taxid:9606	Cell modulation	upregulation B => A	Page 10	PA-Ex
INT_ID103	O34208	P28482	exoU	MAPK1	ExoU	Mitogen-activated protein kinase 1	curation	doi:10.1128/IAI.02045-05.	A. Cuzick et al., 2006	SR78	taxid:208964	taxid:9606	Cell modulation		Page 7	PA-Ex
INT_ID104	Q9I1S4	P60709	exoY	ACTB	Adenylate cyclase ExoY	Actin, cytoplasmic 1	curation	doi:10.1038/ncomms13582.	A. Belvy et al., 2016	SR138	taxid:208964	taxid:9606	Activation B-A		Page 9	PA-Ex
INT_ID105	P21184	P01135	fliC	TGFA	A-type flagellin	Protransforming growth factor alpha	curation	doi:10.1007/s00011-015-0908-8.	K. Kato et al., 2016	SR30	taxid:208964	taxid:9606	Cell modulation	Up-regualtion B-A	Page 6	PA-Ad
INT_ID106	P21184	P15941	fliC	MUC1	A-type flagellin	Mucin-1	curation	doi:10.1074/jbc.M115.657114.	E. P. Lillehoj et al., 2015	SR35	taxid:208964	taxid:9606	Binding		Page 13	PA-Ad
INT_ID107	P21184	O60602	fliC	TLR5	A-type flagellin	Toll-like receptor 5	curation	doi:10.1371/journal.ppat.1002616.	I. Bucior et al., 2012	SR44	taxid:208964	taxid:9606	Binding		Page 14	PA-in
INT_ID108	P21184	O60602	fliC	TLR5	A-type flagellin	Toll-like receptor 5	curation	doi:10.4049/jimmunol.181.4.2753.	B. Koller et al., 2008	SR66	taxid:208964	taxid:9606	Activation	enhanced IL-8 production and phagocytosis of P. aeruginosa by neutrophils	Page 9	PA-in
INT_ID109	P21184	asialoGM1	fliC	AsialoGM1	A-type flagellin	Gangliotetraosylceramide (Galβ1,2GalNAcβ1,4Galβ1,4Glcβ1,1Cer)	curation	doi:10.1128/IAI.66.1.43-51.1998.	Feldman, et al., 1998	SR119	taxid:208964	taxid:9606	Binding		​Fig.2A caption	PA-Ad
INT_ID11	Q03023	O60602	aprA	TLR5	Serralysin	Toll-like receptor 5	curation	doi:10.1016/j.jmb.2011.11.039.	B. W. Bardoel et al., 2012a	SR25	taxid:208964	taxid:9606	Inibition	AprA-degraded flagellin is not recognized by TLR5 and emphasizes the secreted protease AprA, which is an important virulence factor in evasion of the immune system by P. aeruginosa.	Page 5	PA-In
INT_ID110	P21184	O60602	fliC	TLR5	A-type flagellin	Toll-like receptor 5	curation	doi:10.1165/rcmb.2003-0260OC.	R. Adamo et al., 2004	SR70	taxid:208964	taxid:9606	Activation	TLR2 can contribute to signaling in response to flagella, when it bind to asialoGM1	Page 7	PA-in
INT_ID111	P21184	O60603	fliC	TLR2	A-type flagellin	Toll-like receptor 2	curation	doi:10.1165/rcmb.2003-0260OC.	R. Adamo et al., 2004	SR70	taxid:208964	taxid:9606	Activation		Page 7	PA-in
INT_ID112	P21184	Q99519	fliC	NEU1	A-type flagellin	Sialidase-1	curation	doi:10.1093/glycob/cww060.	S. W. Hyun et al., 2016	SR73	taxid:208964	taxid:9606	Binding		Page 3	PA-Ad
INT_ID113	P21184	P15941	fliC	MUC1	A-type flagellin	Mucin-1	curation	doi:10.1093/glycob/cww060.	S. W. Hyun et al., 2016	SR73	taxid:208964	taxid:9606	Inibition		Page 3	PA-in
INT_ID114	P21184	O60602	fliC	TLR5	A-type flagellin	Toll-like receptor 5	curation	doi:10.4049/jimmunol.1001513.	C. J. Blohmke et al., 2010	SR74	taxid:208964	taxid:9606	Activation	triggering proinflammatory cytokine production by CF airway epithelial cells	Page 6	PA-in
INT_ID115	P16401	Q9Y572	H1B	RIPK3	Histone protein 1B	Receptor-interacting serine/threonine-protein kinase 3	curation	doi:10.1111/jcmm.17579.	M. Yun et al., 2022	SR13	taxid:208964	taxid:9606	Binding	Unbinding after stimulation of LPS PA	Page 10	PA-in
INT_ID115	P16401	Q9Y572	H1B	RIPK3	Histone protein 1B	Receptor-interacting serine/threonine-protein kinase 3	curation	doi:10.1111/jcmm.17579.	M. Yun et al., 2022	SR13	taxid:9606	taxid:9606	Binding	Unbinding after stimulation of LPS PA	Page 10	PA-in
INT_ID116	P16104	Q9NUX5	H2AX	POT1	Histone H2AX	Protection of telomeres protein 1	curation	doi:10.1111/cmi.13076.	J. Wang et al., 2019	SR19	taxid:9606	taxid:9606	Cell modulation	Activation B-A, up-regulation, Induction to expression	Page 6	PA-meta
INT_ID117	P10145	P49913	IL-8	CAMP	Interleukin-8	Cathelicidin antimicrobial peptide mature LL-37	curation	doi:10.1371/journal.pone.0026525.	A. Scott et al., 2011	SR53	taxid:208964	taxid:9606	Cell modulation		Page 6	PA-in
INT_ID117	P10145	P49913	IL-8	CAMP	Interleukin-8	Cathelicidin antimicrobial peptide mature LL-37	curation	doi:10.1371/journal.pone.0026525.	A. Scott et al., 2011	SR53	taxid:9606	taxid:9606	Cell modulation		Page 6	PA-in
INT_ID118	Q9I5W4	Q14242	impA	SELPLG	Immunomodulating metalloprotease	P-selectin glycoprotein ligand 1	curation	doi:10.1111/j.1462-5822.2012.01765.x.	B. W. Bardoel et al., 2012b	SR107	taxid:208964	taxid:9606	Degradation		Page 6	PA-in
INT_ID119	Q9I5W4	P16150	impA	SPN	Immunomodulating metalloprotease	CD44 antigen (Sialophorin)	curation	doi:10.1111/j.1462-5822.2012.01765.x.;doi:10.1128/IAI.00695-19.	B. W. Bardoel et al., 2012b; Zhengyang et a., 2019	SR107; SR139	taxid:208964	taxid:9606	Degradation		Page 6	PA-in
INT_ID12	Q03023	P01579	aprA	IFNG	Serralysin	Interferon gamma	curation	doi:10.1128/iai.58.9.3009-3014.1990.	Parmely et al., 1990	SR123	taxid:208964	taxid:9606	Degradation		Page 3	PA-In
INT_ID120	P14756	Q03405	lasB	PLAUR	Elastase	Urokinase plasminogen activator surface receptor	curation	doi:10.1128/IAI.00015-07.	D. Leduc et al., 2007	SR125	taxid:208964	taxid:9606	Degradation		Page 8	PA-in
INT_ID121	P14756	P02746	lasB	C1q	Elastase	Complement C1q	curation	doi:10.1016/0090-1229(92)90065-v.	Y.Q. Hong et al., 1992	SR122	taxid:208964	taxid:9606	Degradation		abstract:	PA-in
INT_ID123	P14756	P04275	lasB	vWF	Elastase	Subendothelial matrix-specific protein (VON WILDENBRAND FACTOR)	curation	doi:10.1371/journal.pone.0075708.	N. Beaufort et al., 2013	SR56	taxid:208964	taxid:9606	Degradation		Page 12/13	PA-in
INT_ID124	P14756	P04004	lasB	VTN	Elastase	Vitronectin	curation	doi:10.1371/journal.pone.0075708.	N. Beaufort et al., 2013	SR56	taxid:208964	taxid:9606	Degradation		Page 12	PA-in
INT_ID125	P14756	P02751	lasB	FN1	Elastase	Fibronectin	curation	doi:10.1371/journal.pone.0075708.	N. Beaufort et al., 2013	SR56	taxid:208964	taxid:9606	Degradation		Page 12	PA-in
INT_ID126	P14756	Q03405	lasB	PLAUR	Elastase	Urokinase plasminogen activator surface receptor	curation	doi:10.1371/journal.pone.0075708.	N. Beaufort et al., 2013	SR56	taxid:208964	taxid:9606	Degradation		Page 11	PA-in
INT_ID127	P14756	Q16625	lasB	OCLN	Elastase	Occludin	curation	doi:10.1371/journal.pone.0075708.	N. Beaufort et al., 2013	SR56	taxid:208964	taxid:9606	Degradation		Page 13	PA-in
INT_ID128	P14756	P33151	lasB	CDH5	Elastase	Cadherin-5	curation	doi:10.1371/journal.pone.0075708.	N. Beaufort et al., 2013	SR56	taxid:208964	taxid:9606	Degradation		Page 13	PA-in
INT_ID129	P14756	P60568	lasB	IL-2	Elastase	Interleukin-2	curation	doi:10.1128/iai.56.7.1673-1677.1988.	Theander et al., 1988	SR140	taxid:208964	taxid:9606	Degradation		Page 4	PA-in
INT_ID130	P14756	P01579	lasB	IFNG	Elastase	Interferon gamma	curation	doi:10.1128/iai.57.6.1668-1674.1989.	Horvat et al., 1989	SR141	taxid:208964	taxid:9606	Degradation		Page 6	PA-in
INT_ID131	P14756	P01009	lasB	SERPINA1	Elastase	Alpha-1-antitrypsin	curation	doi:10.1128/iai.57.12.3793-3797.1989.	Padrines et al., 1989	SR142	taxid:208964	taxid:9606	Degradation		Page 6	PA-in
INT_ID132	P14756	P02452	lasB	COL1A1	Elastase	Collagen	curation	doi:10.1128/iai.51.1.115-118.1986.	Heck et al., 1986	SR143	taxid:208964	taxid:9606	Degradation		Page 3	PA-in
INT_ID133	P14756	P00734	lasB	F2	Elastase	Prothrombin	curation	doi:10.1038/ncomms11567.	van der Plas et al., 2016	SR144	taxid:208964	taxid:9606	Degradation		Page 2	PA-in
INT_ID134	P14756	P01024	lasB	C3	Elastase	Complement C3	curation	doi:10.1016/0090-1229(92)90065-v.	Y.Q. Hong et al., 1992	SR122	taxid:208964	taxid:9606	Degradation		Page 5	PA-in
INT_ID135	P14756	P01031	lasB	C5	Elastase	Complement C5	curation	doi:10.1080/21505594.2022.2028484.	M. Mateu-Borrás et al., 2022	SR108	taxid:208964	taxid:9606	Degradation		Page 6	PA-in
INT_ID136	P33883	P49137	lasI	MAPKAPK2	Acyl-homoserine-lactone synthase	MAP kinase-activated protein kinase 2	curation	doi:10.1016/j.imbio.2012.02.004.	N.A. Kahle et al., 2013	SR64	taxid:208964	taxid:9606	Cell modulation		Page 5	PA-In
INT_ID137	Q05097	Q9NPC4	lecA	A4GALT	PA-I galactophilic lectin	Lactosylceramide 4-alpha-galactosyltransferase	curation	doi:10.1007/s00018-021-03766-1.	A. Brandel et al., 2021	SR14	taxid:208964	taxid:9606	Binding	interaction between Gb3 and LecA enahances the PA uptake into lung epithelial cells	Page 15	PA-Ad
INT_ID138	O00182	Q8TDQ0	LGALS9	HAVCR2	Galectin-9	T cell immunoglobulin and mucin-domain containing-3 (TIM-3 / HAVCR2)	curation	doi:10.4049/jimmunol.1300711.	I. Vega-Carrascal et al., 2014	SR76	taxid:208964	taxid:9606	Activation		Page 16	PA-in
INT_ID138	O00182	Q8TDQ0	LGALS9	HAVCR2	Galectin-9	T cell immunoglobulin and mucin-domain containing-3 (TIM-3 / HAVCR2)	curation	doi:10.4049/jimmunol.1300711.	I. Vega-Carrascal et al., 2014	SR76	taxid:9606	taxid:9606	Activation		Page 16	PA-in
INT_ID139	LipidA	P02649	Lipid_A	APOE	Lipid A lipopolysaccaride	Apolipoprotein E	curation	doi:10.3390/biomedicines10061430.	M. Puthia et al., 2022	SR5	taxid:208964	taxid:9606	Binding	LPS and lipid A binding to TLR hydrophobic pockets along with APOE	Page 15	PA-in
INT_ID140	Q8RNT4	Phospholipidcellmembrane	lox	Phospholipid	Linoleate 9/13-lipoxygenase	Phospholipid cell membrane	curation	doi:10.1016/j.bbalip.2017.11.005.	M. Aldrovandi et al., 2018	SR45	taxid:208964	taxid:9606	Binding	Catalysis Oxydation	Page 12A	PA-Ad
INT_ID141	Q9I3D1	P08603	lpd3	CFH	Dihydrolipoyl dehydrogenase	Complement factor H	curation	doi:10.4049/jimmunol.1200386.	T. Hallström et al., 2012	SR112	taxid:208964	taxid:9606	Binding		Page 10 and Page 11, Page 12	PA-Ad
INT_ID142	Q9I3D1	Q03591	lpd3	FHR-1	Dihydrolipoyl dehydrogenase	Complement factor H-related protein 1	curation	doi:10.4049/jimmunol.1200386.	T. Hallström et al., 2012	SR112	taxid:208964	taxid:9606	Binding		Page 10 and Page 11, Page 12	PA-Ad
INT_ID144	Q9I3D1	P00747	lpd3	PLG	Dihydrolipoyl dehydrogenase	Plasminogen	curation	doi:10.4049/jimmunol.1200386.	T. Hallström et al., 2012	SR112	taxid:208964	taxid:9606	Binding		Page 10 and Page 11, Page 12	PA-Ad
INT_ID145	LPS	Q9HBA0	LPS	TRPV4	lipopolysaccaride	Transient receptor potential cation channel subfamily V member 4	curation	doi:10.4049/jimmunol.1901033.	R.G. Scheraga et al., 2020	SR11	taxid:208964	taxid:9606	Cell modulation	Enancing innate immune responce, downregulate proinflammatory cytokine secretion.	Page 9	PA-In
INT_ID146	LPS	P08571	LPS	CD14	lipopolysaccaride	Monocyte differentiation antigen CD14	curation	doi:10.1086/319685.	J.-P. Heale et al., 2001	SR145	taxid:208964	taxid:9606	Binding		Page 5	PA-In
INT_ID147	LPS	Q8IWL2	LPS	SFTPA1	lipopolysaccaride	Pulmonary surfactant-associated protein A1	curation	doi:10.3389/fimmu.2022.994328.	L. de Tapia et al., 2022	SR3	taxid:208964	taxid:9606	Inibition	Both SP-A and LL-37 can act as scavengers of LPS, protecting pulmonary surfactant from the inhibitory effects of LPS	Page 17-18	PA-In
INT_ID148	LPS	P49913	LPS	CAMP	lipopolysaccaride	Cathelicidin antimicrobial peptide mature LL-37	curation	doi:10.3389/fimmu.2022.994328.	L. de Tapia et al., 2022	SR3	taxid:208964	taxid:9606	Inibition	Both SP-A and LL-37 can act as scavengers of LPS, protecting pulmonary surfactant from the inhibitory effects of LPS	Page 17-18	PA-In
INT_ID149	LPS	Q9NP99	LPS	TREM1	lipopolysaccaride	Triggering Receptor Expressed On Myeloid Cells 1	curation	doi:10.3389/fimmu.2019.02314.	S. Gibot et al., 2019	SR4	taxid:208964	taxid:9606	Cell modulation		Page 4	PA-In
INT_ID15	Q03023	P01024	aprA	C3	Serralysin	Complement C3	curation	doi:10.1016/0090-1229(92)90065-v.	Y.Q. Hong et al., 1992	SR122	taxid:208964	taxid:9606	Degradation		Page 5	PA-In
INT_ID150	LPS	P02649	LPS	APOE	lipopolysaccaride	Apolipoprotein E	curation	doi:10.3390/biomedicines10061430.	M. Puthia et al., 2022	SR5	taxid:208964	taxid:9606	Binding	LPS binding to TLR hydrophobic pockets along with APOE	Page 15	PA-In
INT_ID151	LPS	Q8IWL2	LPS	SFTPA1	lipopolysaccaride	Pulmonary surfactant-associated protein A1	curation	doi:10.1016/s0014-5793(98)01200-9.	T. P. Hickling et al., 1998	SR43	taxid:208964	taxid:9606	Inactivation B-A		Page 4	PA-In
INT_ID152	LPS	P08571	LPS	CD14	lipopolysaccaride	Monocyte differentiation antigen CD14	curation	doi:10.1371/journal.pone.0026525.	A. Scott et al., 2011	SR53	taxid:208964	taxid:9606	Binding		Page 6	PA-In
INT_ID153	LPS	P10145	LPS	IL-8	lipopolysaccaride	Interleukin-8	curation	doi:10.1371/journal.pone.0026525.	A. Scott et al., 2011	SR53	taxid:208964	taxid:9606	Cell modulation		Page 6	PA-In
INT_ID154	LPS	P13569	LPS	CFTR	lipopolysaccaride	Cystic fibrosis transmembrane conductance regulator	curation	doi:10.1016/j.bbrc.2010.03.131.	M. D. Haenisch et al., 2010	SR58	taxid:208964	taxid:9606	Binding		Page 4	PA-In
INT_ID155	LPS	P13569	LPS	CFTR	lipopolysaccaride	Cystic fibrosis transmembrane conductance regulator	curation	doi:10.1073/pnas.092160899.	T. H. Schroeder et al., 2002	SR59	taxid:208964	taxid:9606	Binding		Page 5	PA-In
INT_ID156	LPS	P98088	LPS	MUC5AC	Lipopolysaccaride	Mucin-5AC	curation	doi:10.1165/rcmb.2008-0280OC.	K. S. Song et al., 2009	SR68	taxid:208964	taxid:9606	Cell modulation		Page 7/8 and Page 9	PA-In
INT_ID157	LPS	O00206	LPS	TLR4	lipopolysaccaride	Toll-like receptor 4	curation	doi:10.4049/jimmunol.1001513.	C. J. Blohmke et al., 2010	SR74	taxid:208964	taxid:9606	Binding		Page 7	PA-In
INT_ID158	LPS	O00182	LPS	LGALS9	Lipopolysaccaride	Galectin-9	curation	doi:10.4049/jimmunol.1300711.	I. Vega-Carrascal et al., 2014	SR76	taxid:208964	taxid:9606	Binding		Page 16	PA-In
INT_ID159	P15941	P19438	MUC1	TNFRSF1A	Mucin-1	Tumor necrosis factor receptor superfamily member 1A	curation	doi:10.1152/ajplung.00491.2006.	T. Koga et al., 2007	SR146	taxid:9606	taxid:9606	Cell modulation		Page 3	PA-In
INT_ID16	Q03023	P06681	aprA	C2	Serralysin	Complement C2	curation	doi:10.4049/jimmunol.1102162.	A. J. Laarman et al., 2012	SR6	taxid:208964	taxid:9606	Degradation		Page 8	PA-In
INT_ID160	P32722	P04004	oprD	VTN	Porin D	Vitronectin	curation	doi:10.1016/j.jcf.2015.05.005.	M. Paulsson et al., 2015	SR111	taxid:208964	taxid:9606	Binding		Page 2	PA-Ad
INT_ID162	P32722	Q16363	oprD	LAMA4	Porin D	Laminin subunit alpha-4	curation	doi:10.1038/s41598-019-54622-z.	M. Paulsson et al., 2019	SR33	taxid:208964	taxid:9606	Binding		Page 5 and Figure6	PA-Ad
INT_ID163	P32722	O15230	oprD	LAMA5	Porin D	Laminin subunit alpha-5	curation	doi:10.1038/s41598-019-54622-z.	M. Paulsson et al., 2019	SR33	taxid:208964	taxid:9606	Binding		Page 5 and Figure6	PA-Ad
INT_ID164	P13794	P01579	oprF	IFNG	Outer membrane porin F	Interferon gamma	curation	doi:10.1126/science.1112422.	L. Wu, et al., 2005	SR147	taxid:208964	taxid:9606	Binding	This binding leads to the activation of quorum sensing	Page 3	PA-in
INT_ID165	P13794	P01024	oprF	C3	Outer membrane porin F	Complement C3	curation	doi:10.1128/IAI.00081-15.	Mishra M. et al., 2015	SR115	taxid:208964	taxid:9606	Binding		Page 5	PA-in
INT_ID166	Q9HWW1	Q16363	oprG	LAMA4	Outer membrane protein OprG	Laminin subunit alpha-4	curation	doi:10.1038/s41598-019-54622-z.	M. Paulsson et al., 2019	SR33	taxid:208964	taxid:9606	Binding		Page 5 and Figure6	PA-Ad
INT_ID167	Q9HWW1	O15230	oprG	LAMA5	Outer membrane protein OprG	Laminin subunit alpha-5	curation	doi:10.1038/s41598-019-54622-z.	M. Paulsson et al., 2019	SR33	taxid:208964	taxid:9606	Binding		Page 5 and Figure6	PA-Ad
INT_ID168	G3XD11	P01024	oprH	C3	PhoP/Q and low Mg2+ inducible outer membrane protein H1	Complement C3	curation	doi:10.1111/1462-2920.13889.	Qadi M. et al., 2017	SR114	taxid:208964	taxid:9606	Binding		Page 5/6	PA-in
INT_ID169	O24779	P02751	oprQ	FN1	OprE3, belonging to outer membrane porin (Opr) (TC 1.B.25) family	Fibronectin	curation	doi:10.1099/mic.0.033472-0.	A. Arhin et al., 2010	SR126	taxid:208964	taxid:9606	Binding		Page 6	PA-Ad
INT_ID17	Q03023	P01024	aprA	C3	Serralysin	Complement C3	curation	doi:10.4049/jimmunol.1102162.	A. J. Laarman et al., 2012	SR6	taxid:208964	taxid:9606	Degradation		Page 8	PA-In
INT_ID170	Q9HX90	Q16363	PA3923	LAMA4	DUF1302 domain-containing protein	Laminin subunit alpha-4	curation	doi:10.1038/s41598-019-54622-z.	M. Paulsson et al., 2019	SR33	taxid:208964	taxid:9606	Binding		Page 5 and Figure9	PA-Ad
INT_ID171	Q9HX90	O15230	PA3923	LAMA5	DUF1302 domain-containing protein	Laminin subunit alpha-5	curation	doi:10.1038/s41598-019-54622-z.	M. Paulsson et al., 2019	SR33	taxid:208964	taxid:9606	Binding		Page 5 and Figure9	PA-Ad
INT_ID172	Q9I174	Q16363	Paf	LAMA4	Probable adhesion protein	Laminin subunit alpha-4	curation	doi:10.1038/s41598-019-54622-z.	M. Paulsson et al., 2019	SR33	taxid:208964	taxid:9606	Binding		Page 5 and Figure9	PA-Ad
INT_ID173	Q9I174	O15230	Paf	LAMA5	Probable adhesion protein	Laminin subunit alpha-5	curation	doi:10.1038/s41598-019-54622-z.	M. Paulsson et al., 2019	SR33	taxid:208964	taxid:9606	Binding		Page 5 and Figure9	PA-Ad
INT_ID174	P04739	AsialoGM1	pilA	AsialoGM1	Type IV major pilin protein PilA	Gangliotetraosylceramide (Galβ1,2GalNAcβ1,4Galβ1,4Glcβ1,1Cer)	curation	doi:10.1172/JCI116779.	L. Saiman, et al. 1993	SR148	taxid:208964	taxid:9606	Binding		Page 1 and Page 5	PA-Ad
INT_ID175	P04739	P10914	pilA	IRF1	Type IV major pilin protein PilA	Interferon regulatory factor 1	curation	doi:10.1378/chest.121.3_suppl.36s.	S. Lory et al., 2002	SR83	taxid:208964	taxid:9606	Binding		Page 3	PA-Ad
INT_ID176	E9KTN4	P05556	pilY1	ITGB1	Type IV pilus biogenesis factor PilY1	Integrin beta-1	curation	doi:10.1371/journal.pone.0029629.	M.D.L. Johnson et al., 2011	SR149	taxid:208964	taxid:9606	Binding	throught two distinct calcium binding sites in PilY1	Page 6	PA-Ad
INT_ID177	Q9I324	Lipid bilayers human cell membrane (HCM)	popB	HCM	Translocator outer membrane protein PopB	Lipid bilayers cell membrane	curation	doi:10.1111/j.1742-4658.2007.05893.x.	E. Faudry et al., 2007	SR60	taxid:208964	taxid:9606	Binding	Forming pores	Page 7	PA-Ex
INT_ID178	O30530	Lipid bilayers human cell membrane (HCM)	popD	HCM	Translocator outer membrane protein PopD	Lipid bilayers cell membrane	curation	doi:10.1111/j.1742-4658.2007.05893.x.	E. Faudry et al., 2007	SR60	taxid:208964	taxid:9606	Binding	Forming pores	Page 7	PA-Ex
INT_ID179	Q9HWK6	P02787	prpL	TF	Lysyl endopeptidase	Serotransferrin	curation	doi:10.1128/IAI.69.9.5385-5394.2001.	P. J. Wilderman et al., 2001	SR124	taxid:208964	taxid:9606	Degradation		Page 9	PA-In
INT_ID18	Q03023	P0C0L4	aprA	C4	Serralysin	Complement C4	curation	doi:10.4049/jimmunol.1102162.	A. J. Laarman et al., 2012	SR6	taxid:208964	taxid:9606	Degradation		Page 8	PA-In
INT_ID180	Q9HWK6	P02788	prpL	LTF	Lysyl endopeptidase	Lactotransferrin	curation	doi:10.1128/IAI.69.9.5385-5394.2001.	P. J. Wilderman et al., 2001	SR124	taxid:208964	taxid:9606	Degradation		Page 9	PA-In
INT_ID181	Q9HWK6	Q9UE34	prpL	FGA	Lysyl endopeptidase	Fibrinogen alpha chain	curation	doi:10.1074/jbc.273.27.16792.	L. S. Engel et al., 1998	SR109	taxid:208964	taxid:9606	Degradation		Page 3	PA-In
INT_ID182	Q9HWK6	P00747	prpL	PLG	Lysyl endopeptidase	Plasminogen	curation	doi:10.1074/jbc.273.27.16792.	L. S. Engel et al., 1998	SR109	taxid:208964	taxid:9606	Degradation		Page 3	PA-In
INT_ID183	Q9HWK6	P01024	prpL	C3	Lysyl endopeptidase	Complement C3	curation	doi:10.1074/jbc.273.27.16792.	L. S. Engel et al., 1998	SR109	taxid:208964	taxid:9606	Degradation		Page 3	PA-In
INT_ID184	Q9HWK6	P00747	prpL	PLG	Lysyl endopeptidase	Plasmin	curation	doi:10.1074/jbc.273.27.16792.	L. S. Engel et al., 1998	SR109	taxid:208964	taxid:9606	Degradation		Page 3	PA-In
INT_ID185	Q9HWK6	P02745	prpL	C1q	Lysyl endopeptidase	Complement C1q	curation	doi:10.1074/jbc.273.27.16792.	L. S. Engel et al., 1998	SR109	taxid:208964	taxid:9606	Degradation		Page 3	PA-In
INT_ID186	Q9HWK6	P01857	prpL	IGHG1	Lysyl endopeptidase	immunoglobulin G	curation	doi:10.1074/jbc.273.27.16792.	L. S. Engel et al., 1998	SR109	taxid:208964	taxid:9606	Degradation		Page 3	PA-In
INT_ID187	Psl	P01024	Psl	C3	Exopolysaccharide (Psl) syntetetized by polysaccaride syntetase locus	Complement C3	curation	doi:10.1111/j.1462-5822.2011.01704.x.	M. Mishra et al., 2012	SR110	taxid:208964	taxid:9606	Inibition		Page 7	PA-Ad
INT_ID188	A0A072ZMS6	Q99836	pumA	MYD88	Monooxygenase PumA	Myeloid differentiation primary response protein MyD88	curation	doi:10.15252/embj.201695343.	P. Rc Imbert et al., 2017	SR34	taxid:208964	taxid:9606	Binding	Inhibition of innate immune responses	Page 9	PA-In
INT_ID189	A0A072ZMS6	P58753	pumA	TIRAP	Monooxygenase PumA	Toll/interleukin-1 receptor domain-containing adapter protein	curation	doi:10.15252/embj.201695343.	P. Rc Imbert et al., 2017	SR34	taxid:208964	taxid:9606	Binding	Inhibition of innate immune responses	Page 9	PA-In
INT_ID19	Q03023	P02745	aprA	C1q	Serralysin	Complement C1q	curation	doi:10.4049/jimmunol.1102162.	A. J. Laarman et al., 2012	SR6	taxid:208964	taxid:9606	Degradation		Page 8	PA-In
INT_ID190	Pyocyanin	P17405	Pyocyanin	SMPD1	Pyocyanin	Sphingomyelin phosphodiesterase	curation	doi:10.1089/ars.2014.5979.	A. Managò et al., 2015	SR24	taxid:208964	taxid:9606	Cell modulation	Pyocyanin mediates death via mitochondria Ros and the activation of SMPD1	Page 9	PA-meta
INT_ID191	Pyocyanin	P27361	Pyocyanin	MAPK3	Pyocyanin	Mitogen-activated protein kinase 3	curation	doi:10.1016/j.cbi.2013.11.016.	A. Forbes et al., 2014	SR86	taxid:208964	taxid:9606	Cell modulation		Page 4	PA-meta
INT_ID192	Pyocyanin	P28482	Pyocyanin	MAPK1	Pyocyanin	Mitogen-activated protein kinase 1	curation	doi:10.1016/j.cbi.2013.11.016.	A. Forbes et al., 2014	SR86	taxid:208964	taxid:9606	Cell modulation		Page 4	PA-meta
INT_ID193	P04637	Q9NUX5	TP53	POT1	Cellular tumor antigen p53	Protection of telomeres protein 1	curation	doi:10.1111/cmi.13076.	J. Wang et al., 2019	SR19	taxid:9606	taxid:9606	Cell modulation	Activation A-B, up-regulation, Induction to expression of apoptosis in IQS induced host cell (Figure 1) by triggering its DNA damage response	Page 7	PA-In
INT_ID194	P09591	P08603	tuf	CFH	Elongation factor Tu (EF-Tu)	Complement factor H	curation	doi:10.4049/jimmunol.179.5.2979.	A. Kunert et al., 2007	SR113	taxid:208964	taxid:9606	Binding		Page 9	PA-In
INT_ID195	P09591	Q03591	tuf	FHR-1	Elongation factor Tu (EF-Tu)	Complement factor H-related protein 1	curation	doi:10.4049/jimmunol.179.5.2979.	A. Kunert et al., 2007	SR113	taxid:208964	taxid:9606	Binding		Page 9	PA-In
INT_ID196	P09591	P00747	tuf	PLG	Elongation factor Tu (EF-Tu)	Plasminogen	curation	doi:10.4049/jimmunol.179.5.2979.	A. Kunert et al., 2007	SR113	taxid:208964	taxid:9606	Binding		Page 9	PA-In
INT_ID197	Q05097	Gb3	lecA	Gb3	Lectin A of PA	glycosphingolipid (GSL) globotriaosylceramide	curation	doi:10.1007/s00018-021-03766-1.	A. Brandel et al., 2021	SR14	taxid:208964	taxid:9606	Binding	Interaction among long fatty acyl chains of Gb3, CD59 and LecA induce the PA invasion	Caption Figure8	PA-In
INT_ID198	Q05097	P13987	lecA	CD59	Lectin A of PA	GPI-anchored protein CD59	curation	doi:10.1007/s00018-021-03766-1.	A. Brandel et al., 2022	SR14	taxid:208964	taxid:9606	Binding	Interaction among long fatty acyl chains of Gb3, CD59 and LecA induce the PA invasion	Caption Figure8	PA-In
INT_ID2	3O-C12-HSL	P12830	3O-C12-HSL	CDH1	N-(3-oxododecanoyl)-l-homoserine lactone	Cadherin-1	curation	doi:10.1016/j.yexcr.2008.10.044.	E. Vikström et al., 2009	SR61	taxid:208964	taxid:9606	Inibition		Page 10	PA-meta
INT_ID20	Q03023	P01031	aprA	C5	Serralysin	Complement C5	curation	doi:10.1080/21505594.2022.2028484.	M. Mateu-Borrás et al., 2022	SR108	taxid:208964	taxid:9606	Degradation		Page 6	PA-In
INT_ID21	P00282	P04075	azu	ALDOA	Azurin	Fructose-bisphosphate aldolase A	curation	doi:10.1038/s42003-022-04395-5.	J. K. Choi et al., 2023	SR127	taxid:208964	taxid:9606	Cell modulation		Page 6	PA-meta
INT_ID22	P00282	P04637	azu	TP53	Azurin	Cellular tumor antigen p53	curation	doi:10.1111/cmi.13076.	J. Wang et al., 2019	SR19	taxid:208964	taxid:9606	Activation	Azurin enhances the function of p53	Page 8	PA-meta
INT_ID23	P30307	Q9NUX5	CDC25C	POT1	M-phase inducer phosphatase 3	Protection of telomeres protein 1	curation	doi:10.1111/cmi.13076.	J. Wang et al., 2019	SR19	taxid:9606	taxid:9606	Cell modulation	Inibition A-B, down-regulationIQS induced inibition	Page 6	PA-in
INT_ID24	Q9I534	P49913	dinB	CAMP	DNA polymerase IV	Cathelicidin antimicrobial peptide mature LL-37	curation	doi:10.1371/journal.ppat.1004083.	D. H. Limoli et al., 2014	SR52	taxid:208964	taxid:9606	Inactivation B-A	Induction to mutagenesis	Page 7 Figure 5	PA-In
INT_ID25	Q9I088	P48740	eco	MASP1	Ecotin	Mannan-binding lectin serine protease 1	curation	doi:10.1371/journal.ppat.1008232.	Nagy Z. A. et al., 2019	SR128	taxid:208964	taxid:9606	Inibition		Page 4	PA-In
INT_ID26	Q9I089	O00187	eco	MASP2	Ecotin	Mannan-binding lectin serine protease 2	curation	doi:10.1371/journal.ppat.1008232.	Nagy Z. A. et al., 2019	SR128	taxid:208964	taxid:9606	Inibition		Page 4	PA-In
INT_ID27	O33407	Q16363	estA	LAMA4	Esterase EstA	Laminin subunit alpha-4	curation	doi:10.1038/s41598-019-54622-z.	M. Paulsson et al., 2019	SR33	taxid:208964	taxid:9606	Binding		Page 5 and Figure 5	PA-Ad
INT_ID28	O33407	O15230	estA	LAMA5	Esterase EstA	Laminin subunit alpha-5	curation	doi:10.1038/s41598-019-54622-z.	M. Paulsson et al., 2019	SR33	taxid:208964	taxid:9606	Binding		Page 5 and Figure 5	PA-Ad
INT_ID29	P11439	Q07954	eta	LRP1	Exotoxin A	Prolow-density lipoprotein receptor-related protein 1	curation	doi:10.1152/physrev.00033.2007.	Lillis a.p. et al., 2008	SR129	taxid:208964	taxid:9606	Binding		Table 1 caption	PA-Ex
INT_ID3	3O-C12-HSL	P35222	3O-C12-HSL	CTNNB1	N-(3-oxododecanoyl)-l-homoserine lactone	Catenin beta-1	curation	doi:10.1016/j.yexcr.2008.10.044.	E. Vikström et al., 2009	SR61	taxid:208964	taxid:9606	Inibition		Page 11	PA-meta
INT_ID30	P11439	P13639	eta	EF2	Exotoxin A	Elongation factor 2	curation	doi:10.1042/BJ20031731.;doi:10.1074/jbc.M206916200.	Yates et al., 2004;Armstrong et al, 2001	SR130; SR131	taxid:208964	taxid:9606	Inibition		Page 7	PA-Ex
INT_ID31	P11439	Q07954	eta	LRP1	Exotoxin A	Prolow-density lipoprotein receptor-related protein 1	curation	doi:10.1016/j.ijmm.2008.08.003.	P. Wolf et al., 2009	SR9	taxid:208964	taxid:9606	Binding		Page 2	PA-Ex
INT_ID32	P11439	P13639	eta	EF2	Exotoxin A	Elongation factor 2	curation	doi:10.1016/j.ijmm.2008.08.003.	P. Wolf et al., 2009	SR9	taxid:208964	taxid:9606	Inibition		Page 1-2	PA-Ex
INT_ID33	P11439	O14672	eta	ADAM10	Exotoxin A	Disintegrin and metalloproteinase domain-containing protein 10	curation	doi:10.3390/ijms23031259.	A. Aljohmani et al., 2022	SR15	taxid:208964	taxid:9606	Activation		Page 13	PA-Ex
INT_ID34	P11439	P59665	eta	DEF1	Exotoxin A	Neutrophil defensin 1	curation	doi:10.1016/j.bbrc.2018.05.011.	G. Zou et al., 2018	SR16	taxid:208964	taxid:9606	Inactivation B-A	Human Neutrophil peptide-1 neutralizes the toxic effects of ExoA	Page 2	PA-Ex
INT_ID35	G3XDA1	P61587	exoS	RND3	Secreted exoenzyme S	Rho-related GTP-binding protein RhoE	curation	doi:10.1038/83007.	M. Würtele et al., 2001	SR132	taxid:208964	taxid:9606	Inibition	exoS N-terminus inactivates Rho proteins through its GTPase activating protein (GAP) activity.	Page 2 and Page 3/4	PA-Ex
INT_ID36	G3XDA1	P52198	exoS	RND2	Secreted exoenzyme S	Rho-related GTP-binding protein RhoN	curation	doi:10.1038/83007.	M. Würtele et al., 2001	SR132	taxid:208964	taxid:9606	Inibition	exoS N-terminus inactivates Rho proteins through its GTPase activating protein (GAP) activity.	Page 2 and Page 3/4	PA-Ex
INT_ID37	G3XDA1	Q92730	exoS	RND1	Secreted exoenzyme S	Rho-related GTP-binding protein Rho6	curation	doi:10.1038/83007.	M. Würtele et al., 2001	SR132	taxid:208964	taxid:9606	Inibition	exoS N-terminus inactivates Rho proteins through its GTPase activating protein (GAP) activity.	Page 2 and Page 3/4	PA-Ex
INT_ID38	G3XDA1	P63000	exoS	RAC1	Secreted exoenzyme S	Ras-related C3 botulinum toxin substrate 1	curation	doi:10.1038/83007.	M. Würtele et al., 2001	SR132	taxid:208964	taxid:9606	Inibition		Page 2 and Page 3/4	PA-Ex
INT_ID39	G3XDA1	P61981	exoS	YWHAG	Secreted exoenzyme S	14-3-3 protein gamma	curation	doi:10.3390/pathophysiology28010003.	L.-E. Giannakou et al., 2021	SR12	taxid:208964	taxid:9606	Inibition		Page 10 and Page 3: Table 1	PA-Ex
INT_ID4	Q51372	P08246	algX	ELANE	Alginate biosynthesis protein AlgX	Human Leukocyte elastase	curation	doi:10.1165/ajrcmb.15.2.8703486.	Q. L. Ying et al., 1996	SR17	taxid:208964	taxid:9606	Inibition	Alginate also has effects on the antielastase function of naturally occurring protease inhibitors in the lung	Page 4	PA-In
INT_ID40	G3XDA1	P62258	exoS	YWHAE	Secreted exoenzyme S	14-3-3 protein epsilon	curation	doi:10.3390/pathophysiology28010003.	L.-E. Giannakou et al., 2021	SR12	taxid:208964	taxid:9606	Inibition		Page 10 and Page 3: Table 1	PA-Ex
INT_ID41	G3XDA1	P27348	exoS	YWHAQ	Secreted exoenzyme S	14-3-3 protein theta	curation	doi:10.3390/pathophysiology28010003.	L.-E. Giannakou et al., 2021	SR12	taxid:208964	taxid:9606	Inibition		Page 10 and Page 3: Table 1	PA-Ex
INT_ID42	G3XDA1	Q04917	exoS	YWHAH	Secreted exoenzyme S	14-3-3 protein eta	curation	doi:10.3390/pathophysiology28010003.	L.-E. Giannakou et al., 2021	SR12	taxid:208964	taxid:9606	Inibition		Page 10 and Page 3: Table 1	PA-Ex
INT_ID43	G3XDA1	P31946	exoS	YWHAB	Secreted exoenzyme S	14-3-3 protein beta/alpha	curation	doi:10.3390/pathophysiology28010003.	L.-E. Giannakou et al., 2021	SR12	taxid:208964	taxid:9606	Inibition		Page 10 and Page 3: Table 1	PA-Ex
INT_ID44	G3XDA1	P31947	exoS	SFN	Secreted exoenzyme S	14-3-3 protein sigma	curation	doi:10.3390/pathophysiology28010003.	L.-E. Giannakou et al., 2021	SR12	taxid:208964	taxid:9606	Inibition		Page 10 and Page 3: Table 1	PA-Ex
INT_ID45	G3XDA1	P63000	exoS	RAC1	Secreted exoenzyme S	Ras-related C3 botulinum toxin substrate 1	curation	doi:10.3390/pathophysiology28010003.	L.-E. Giannakou et al., 2021	SR12	taxid:208964	taxid:9606	Inibition		Page 10 and Page 3: Table 1	PA-Ex
INT_ID46	G3XDA1	P63104	exoS	YWHAZ	Secreted exoenzyme S	14-3-3 protein zeta/delta	curation	doi:10.3390/pathophysiology28010003.	L.-E. Giannakou et al., 2021	SR12	taxid:208964	taxid:9606	Inibition		Page 10 and Page 3: Table 1	PA-Ex
INT_ID47	G3XDA1	P60709	exoS	ACTB	Secreted exoenzyme S	Actin, cytoplasmic 1	curation	doi:10.1038/ncomms13582.	A. Belvy et al., 2016	SR138	taxid:208964	taxid:9606	Degradation		Page 10	PA-Ex
INT_ID48	G3XDA1	Q8NEB9	exoS	PIK3C3	Secreted exoenzyme S	Phosphatidylinositol 3-kinase catalytic subunit type 3	curation	doi:10.1016/j.chom.2017.04.001.	Vareechon et al., 2017	SR133	taxid:208964	taxid:9606	Degradation		Page 6	PA-Ex
INT_ID49	G3XDA2	Q9Y5S8	exoS	NOX1	Secreted exoenzyme S	NADPH oxidase 1	curation	doi:10.1111/j.1462-5822.2006.00770.x.	A. W. Maresso et al., 2007	SR134	taxid:208964	taxid:9606	Degradation		Page 5	PA-Ex
INT_ID5	Q9I1H0	Q9NUX5	ambB	POT1	AMB antimetabolite synthase AmbB	Protection of telomeres protein 1	curation	doi:10.1111/cmi.13076.	J. Wang et al., 2019	SR19	taxid:208964	taxid:9606	Inibition		Page 5 and Page 4	PA-meta
INT_ID50	G3XDA1	P31946	exoS	YWHAB	Secreted exoenzyme S	14-3-3 protein beta/alpha	curation	doi:10.1038/s41467-018-06194-1.	T. Karlberg et al., 2018	SR8	taxid:208964	taxid:9606	Binding		Page 2	PA-Ex
INT_ID51	G3XDA1	Q92730	exoS	RND1	Secreted exoenzyme S	Rho-related GTP-binding protein Rho6	curation	doi:10.1038/s41467-018-06194-1.	T. Karlberg et al., 2018	SR8	taxid:208964	taxid:9606	Inibition		Page 2	PA-Ex
INT_ID52	G3XDA1	P52198	exoS	RND2	Secreted exoenzyme S	Rho-related GTP-binding protein RhoN	curation	doi:10.1038/s41467-018-06194-1.	T. Karlberg et al., 2018	SR8	taxid:208964	taxid:9606	Inibition		Page 2	PA-Ex
INT_ID53	G3XDA1	P61587	exoS	RND3	Secreted exoenzyme S	Rho-related GTP-binding protein RhoE	curation	doi:10.1038/s41467-018-06194-1.	T. Karlberg et al., 2018	SR8	taxid:208964	taxid:9606	Inibition		Page 2	PA-Ex
INT_ID54	G3XDA1	P20936	exoS	RASA1	Secreted exoenzyme S	Ras GTPase-activating protein 1	curation	PMID:10727422.	M. L. Henriksson et al., 2000	SR82	taxid:208964	taxid:9606	Inibition		Page 5	PA-Ex
INT_ID55	G3XDA1	P15311	exoS	EZR	Secreted exoenzyme S	Ezrin	curation	doi:10.1038/s41467-018-06194-1.	T. Karlberg et al., 2018	SR8	taxid:208964	taxid:9606	Inibition		Page 2	PA-Ex
INT_ID56	G3XDA1	P35241	exoS	RDX	Secreted exoenzyme S	radixin	curation	doi:10.1038/s41467-018-06194-1.;doi:10.1074/jbc.M405707200.	T. Karlberg et al., 2018; A. W. Maresso et al., 2004	SR8; SR121	taxid:208964	taxid:9606	Inibition		Page 2	PA-Ex
INT_ID57	G3XDA1	P26038	exoS	MSN	Secreted exoenzyme S	moesin	curation	doi:10.1038/s41467-018-06194-1.;doi:10.1074/jbc.M405707200.;doi:10.1111/j.1462-5822.2006.00770.x.	T. Karlberg et al., 2018; A. W. Maresso et al., 2004; 2007	SR8; SR121; SR134	taxid:208964	taxid:9606	Inibition		Page 2	PA-Ex
INT_ID58	G3XDA1	P08670	exoS	VIM	Secreted exoenzyme S	vimentin	curation	doi:10.1128/iai.57.3.996-998.1989.;doi:10.1038/s41467-018-06194-1.	T. Karlberg et al., 2018	SR8; SR135	taxid:208964	taxid:9606	Inibition		Page 2	PA-Ex
INT_ID59	G3XDA1	P15311	exoS	EZR	Secreted exoenzyme S	Ezrin	curation	doi:10.3389/fmicb.2011.00114.	J. Engel et al., 2011	SR21	taxid:208964	taxid:9606	Degradation		Page 5	PA-Ex
INT_ID6	Q9I1H0	Q9NUX5	ambB	POT1	AMB antimetabolite synthase AmbB	Protection of telomeres protein 1	curation	doi:10.1111/cmi.13076.	J. Wang et al., 2019	SR19	taxid:208964	taxid:9606	Cell modulation	Down-regulation A-B	Page 6	PA-meta
INT_ID60	G3XDA1	Q16625	exoS	OCLN	Secreted exoenzyme S	Occludin	curation	doi:10.3389/fmicb.2011.00114.	J. Engel et al., 2011	SR21	taxid:208964	taxid:9606	Degradation		Page 5	PA-Ex
INT_ID61	G3XDA1	Q07157	exoS	TJP1	Secreted exoenzyme S	Tight junction protein ZO-1	curation	doi:10.3389/fmicb.2011.00114.	J. Engel et al., 2011	SR21	taxid:208964	taxid:9606	Degradation		Page 5	PA-Ex
INT_ID62	G3XDA1	Q14790	exoS	CASP8	Secreted exoenzyme S	Caspase-8	curation	doi:10.1111/j.1462-5822.2005.00624.x.	M. Alaoui-El-Azher et al., 2006	SR46	taxid:208964	taxid:9606	Cell modulation		Page 8	PA-Ex
INT_ID63	G3XDA1	Q16539	exoS	MAPK14	Secreted exoenzyme S	Mitogen-activated protein kinase 14	curation	doi:10.1128/IAI.71.6.3361-3370.2003.	J. Jia et al., 2003	SR54	taxid:208964	taxid:9606	Cell modulation		Page 2	PA-Ex
INT_ID64	G3XDA1	P27361	exoS	MAPK3	Secreted exoenzyme S	Mitogen-activated protein kinase 3	curation	doi:10.1128/IAI.71.6.3361-3370.2003.	J. Jia et al., 2003	SR54	taxid:208964	taxid:9606	Cell modulation		Page 2	PA-Ex
INT_ID65	G3XDA1	P28482	exoS	MAPK1	Secreted exoenzyme S	Mitogen-activated protein kinase 1	curation	doi:10.1128/IAI.71.6.3361-3370.2003.	J. Jia et al., 2003	SR54	taxid:208964	taxid:9606	Cell modulation		Page 2	PA-Ex
INT_ID66	G3XDA1	P60709	exoS	ACTB	Secreted exoenzyme S	Actin, cytoplasmic 1	curation	doi:10.1128/JB.01567-07.	G. Soong et al., 2008	SR57	taxid:208964	taxid:9606	Binding		Page 7	PA-Ex
INT_ID67	G3XDA1	P15311	exoS	EZR	Secreted exoenzyme S	Ezrin	curation	doi:10.1074/jbc.M405707200.	A. W. Maresso et al., 2004	SR121	taxid:208964	taxid:9606	Degradation		Page 5	PA-Ex
INT_ID68	G3XDA1	Q15276	exoS	RABEP1	Secreted exoenzyme S	Rab GTPase-binding effector protein 1	curation	doi:10.1006/bbrc.2002.6402.	J. E. Fraylick et al., 2002	SR120	taxid:208964	taxid:9606	Inibition		Page 9	PA-Ex
INT_ID69	G3XDA1	Q15311	exoS	RALBP1	Secreted exoenzyme S	RalA-binding protein 1	curation	doi:10.1006/bbrc.2002.6402.	J. E. Fraylick et al., 2002	SR120	taxid:208964	taxid:9606	Inibition		Page 8	PA-Ex
INT_ID7	Q9I1H0	P42574	ambB	CASP3	AMB antimetabolite synthase AmbB	Caspase-3	curation	doi:10.1111/cmi.13076.	J. Wang et al., 2019	SR19	taxid:208964	taxid:9606	Cell modulation	Activation B-A, up-regulation,	Page 3	PA-meta
INT_ID70	G3XDA1	O00622	exoS	CCN1	Secreted exoenzyme S	CCN family member 1	curation	doi:10.1016/j.ijmm.2007.06.001.	N. Wiedmaier et al., 2008	SR72	taxid:208964	taxid:9606	Cell modulation	upregulation B => A	Page 10	PA-Ex
INT_ID71	G3XDA1	P29279	exoS	CCN2	Secreted exoenzyme S	CCN family member 2	curation	doi:10.1016/j.ijmm.2007.06.001.	N. Wiedmaier et al., 2008	SR72	taxid:208964	taxid:9606	Cell modulation	upregulation B => A	Page 10	PA-Ex
INT_ID72	G3XDA1	P63000	exoS	RAC1	Secreted exoenzyme S	Ras-related C3 botulinum toxin substrate 1	curation	doi:10.1016/j.ijmm.2007.06.001.	N. Wiedmaier et al., 2008	SR72	taxid:208964	taxid:9606	Inibition		Page 10	PA-Ex
INT_ID73	G3XDA1	P61587	exoS	RND3	Secreted exoenzyme S	Rho-related GTP-binding protein RhoE	curation	doi:10.1016/j.ijmm.2007.06.001.	N. Wiedmaier et al., 2008	SR72	taxid:208964	taxid:9606	Inibition		Page 10	PA-Ex
INT_ID74	G3XDA1	P52198	exoS	RND2	Secreted exoenzyme S	Rho-related GTP-binding protein RhoN	curation	doi:10.1016/j.ijmm.2007.06.001.	N. Wiedmaier et al., 2008	SR72	taxid:208964	taxid:9606	Inibition		Page 10	PA-Ex
INT_ID75	G3XDA1	Q92730	exoS	RND1	Secreted exoenzyme S	Rho-related GTP-binding protein Rho6	curation	doi:10.1016/j.ijmm.2007.06.001.	N. Wiedmaier et al., 2008	SR72	taxid:208964	taxid:9606	Inibition		Page 10	PA-Ex
INT_ID76	G3XDA1	P60953	exoS	CDC42	Secreted exoenzyme S	Cell division control protein 42 homolog	curation	doi:10.1016/j.ijmm.2007.06.001.	N. Wiedmaier et al., 2008	SR72	taxid:208964	taxid:9606	Inibition		Page 10	PA-Ex
INT_ID77	G3XDA1	O14807	exoS	MRAS	Secreted exoenzyme S	Ras-related protein M-Ras	curation	PMID:10727422.	M. L. Henriksson et al., 2000	SR82	taxid:208964	taxid:9606	Inibition		Page 5	PA-Ex
INT_ID78	Q9I788	P60709	exoT	ACTB	Exoenzyme T	Actin, cytoplasmic 1	curation	doi:10.1038/ncomms13582.	A. Belvy et al., 2016	SR138	taxid:208964	taxid:9606	Degradation		Page 10	PA-Ex
INT_ID79	Q9I788	P31946	exoT	YWHAB	Exoenzyme T	14-3-3 protein beta/alpha	curation	doi:10.1038/s41467-018-06194-1.	T. Karlberg et al., 2018	SR8	taxid:208964	taxid:9606	Activation B-A		Page 2	PA-Ex
INT_ID8	Q9I1H3	Q9NUX5	ambE	POT1	AMB antimetabolite synthase AmbE	Protection of telomeres protein 1	curation	doi:10.1111/cmi.13076.	J. Wang et al., 2019	SR19	taxid:208964	taxid:9606	Inibition		Page 5 and Page 4	PA-meta
INT_ID80	Q9I788	P46109	exoT	CRKL	Exoenzyme T	CRK-like (CRKL)	curation	doi:10.1074/jbc.M504901200.	Q. Deng et al., 2005	SR136	taxid:208964	taxid:9606	Inibition		Page 1	PA-Ex
INT_ID81	Q9I788	P46108.1	exoT	CRK-I	Exoenzyme T	Adapter molecule crk ISOFORM 1	curation	doi:10.1074/jbc.M504901200.	Q. Deng et al., 2005	SR136	taxid:208964	taxid:9606	Inibition		Page 1	PA-Ex
INT_ID82	Q9I788	P46108.2	exoT	CRK-II	Exoenzyme T	Adapter molecule crk ISOFORM 2	curation	doi:10.1074/jbc.M504901200.	Q. Deng et al., 2005	SR136	taxid:208964	taxid:9606	Inibition		Page 1	PA-Ex
INT_ID83	Q9I788	P60709	exoT	ACTB	Exoenzyme T	Actin, cytoplasmic 1	curation	doi:10.1074/jbc.M504901200.	Q. Deng et al., 2005	SR136	taxid:208964	taxid:9606	Degradation		Page 1	PA-Ex
INT_ID84	Q9I788	P46108.1	exoT	CRK-I	Exoenzyme T	Adapter molecule crk ISOFORM 1	curation	doi:10.3389/fmicb.2011.00114.	J. Engel et al., 2011	SR21	taxid:208964	taxid:9606	Inibition	ADP-ribosylation CRK to exoT	Page 5	PA-Ex
INT_ID85	Q9I788	P46108.2	exoT	CRK-II	Exoenzyme T	Adapter molecule crk ISOFORM 2	curation	doi:10.3389/fmicb.2011.00114.	J. Engel et al., 2011	SR21	taxid:208964	taxid:9606	Inibition	ADP-ribosylation CRK to exoT	Page 5	PA-Ex
INT_ID86	Q9I788	Q13191	exoT	CBLB	Exoenzyme T	E3 ubiquitin-protein ligase CBL-B	curation	doi:10.1172/JCI28792.	P. Balachandran et al., 2007	SR55	taxid:208964	taxid:9606	Degradation B-A	Cbl-b interactes a complex with ExoT and its substrate Crk	Page 7	PA-Ex
INT_ID87	Q9I788	P63000	exoT	RAC1	Exoenzyme T	Ras-related C3 botulinum toxin substrate 1	curation	doi:10.1128/IAI.70.4.2198-2205.2002.	Kazmierczak et al., 2002	SR118	taxid:208964	taxid:9606	Activation		Page 3	PA-Ex
INT_ID88	Q9I788	P61586	exoT	RHOA	Exoenzyme T	Transforming protein RhoA	curation	doi:10.1128/IAI.70.4.2198-2205.2002.	Kazmierczak et al., 2002	SR118	taxid:208964	taxid:9606	Activation		Page 3	PA-Ex
INT_ID89	Q9I788	P60953	exoT	CDC42	Exoenzyme T	Cell division control protein 42 homolog	curation	doi:10.1128/IAI.70.4.2198-2205.2002.	Kazmierczak et al., 2002	SR118	taxid:208964	taxid:9606	Activation		Page 3	PA-Ex
INT_ID9	Q9I1H3	Q9NUX5	ambE	POT1	AMB antimetabolite synthase AmbE	Protection of telomeres protein 1	curation	doi:10.1111/cmi.13076.	J. Wang et al., 2019	SR19	taxid:208964	taxid:9606	Cell modulation	Down-regulation A-B	Page 6	PA-meta
INT_ID90	Q9I788	P63000	exoT	RAC1	Exoenzyme T	Ras-related C3 botulinum toxin substrate 1	curation	doi:10.1128/IAI.68.10.6066-6068.2000.;doi:10.1128/IAI.68.12.7100-7113.2000.	R. Krall et al., 2000; L. Garrity-Ryan et al., 2000	SR116; SR117	taxid:208964	taxid:9606	Inibition		Page 13	PA-Ex
INT_ID91	Q9I788	P61587	exoT	RND3	Exoenzyme T	Rho-related GTP-binding protein RhoE	curation	doi:10.1128/IAI.68.10.6066-6068.2000.;doi:10.1128/IAI.68.12.7100-7113.2000.	R. Krall et al., 2000; L. Garrity-Ryan et al., 2000	SR116; SR117	taxid:208964	taxid:9606	Inibition		Page 13	PA-Ex
INT_ID92	Q9I788	P52198	exoT	RND2	Exoenzyme T	Rho-related GTP-binding protein RhoN	curation	doi:10.1128/IAI.68.10.6066-6068.2000.;doi:10.1128/IAI.68.12.7100-7113.2000.	R. Krall et al., 2000; L. Garrity-Ryan et al., 2000	SR116; SR117	taxid:208964	taxid:9606	Inibition		Page 13	PA-Ex
INT_ID93	Q9I788	Q92730	exoT	RND1	Exoenzyme T	Rho-related GTP-binding protein Rho6	curation	doi:10.1128/IAI.68.10.6066-6068.2000.;doi:10.1128/IAI.68.12.7100-7113.2000.	R. Krall et al., 2000; L. Garrity-Ryan et al., 2000	SR116; SR117	taxid:208964	taxid:9606	Inibition		Page 13	PA-Ex
INT_ID94	Q9I788	P60953	exoT	CDC42	Exoenzyme T	Cell division control protein 42 homolog	curation	doi:10.1128/IAI.68.10.6066-6068.2000.;doi:10.1128/IAI.68.12.7100-7113.2000.	R. Krall et al., 2000; L. Garrity-Ryan et al., 2000	SR116; SR117	taxid:208964	taxid:9606	Inibition		Page 13	PA-Ex
INT_ID95	O34208	Q8N4L2	exoU	PIP4P2	ExoU	Type 2 phosphatidylinositol 4,5-bisphosphate 4-phosphatase	curation	doi:10.1128/IAI.00414-13.	G.H. Tyson et al., 2013	SR137	taxid:208964	taxid:9606	Activation B-A	Along with ubiquitin	Page 4	PA-Ex
INT_ID96	O34208	P0CG47	exoU	UBB	ExoU	Polyubiquitin-B	curation	doi:10.1128/IAI.00414-13.	G.H. Tyson et al., 2013	SR137	taxid:208964	taxid:9606	Activation B-A		Page 2	PA-Ex
INT_ID97	O34208	P00441	exoU	SOD1	ExoU	Superoxide dismutase [Cu-Zn]	curation	doi:10.1128/IAI.00414-13.	G.H. Tyson et al., 2013	SR137	taxid:208964	taxid:9606	Activation B-A		Page 1	PA-Ex
INT_ID98	O34208	P01100	exoU	FOS	ExoU	Protein c-Fos	curation	doi:10.1016/j.tim.2006.12.003.	I. Sitkiewicz et al., 2007	SR23	taxid:208964	taxid:9606	Cell modulation		Page 3	PA-Ex
INT_ID99	O34208	P05412	exoU	JUN	ExoU	Protein c-Jun	curation	doi:10.1016/j.tim.2006.12.003.	I. Sitkiewicz et al., 2007	SR23	taxid:208964	taxid:9606	Cell modulation	Phosphorylation B-A	Page 3	PA-Ex
