# Supplementary material for: Molecular exploration of host-pathogen interactions in severe Pseudomonas aeruginosa infection through a multi-level data integration approach
Source: Front Med (Lausanne). 2025 Oct 14;12:1600509. doi: 10.3389/fmed.2025.1600509 (PMC12558848; doi:10.3389/fmed.2025.1600509)
Supplement: Supplementary file 4 [file Table_4.xlsx]

## Sheet: Tabls_S4_DEG_res_meta
Gene ID	padj_SRP439193	pval_SRP439193	logFC_SRP439193	padj_SRP353174	pval_SRP353174	logFC_SRP353174	new_pval	fisher_meta	new_padj	logFC_ave	upregulated gene	downregulated down gene
Il22	2.63846e-12	6.66588e-15	23.3988	0.126403	0.00386955	9.64491	9.99201e-16	76.3928	3.96098e-13	16.5218	1	0
Pnpla1os	0.0222754	0.00221423	6.80322	5.02304e-05	1.45533e-08	23.8358	8.10712e-10	48.3166	9.35882e-08	15.3195	1	0
Cxcl3	1.21251e-06	1.33862e-08	8.97698	4.4938e-05	1.04163e-08	10.4208	5.21805e-15	73.0179	1.85816e-12	9.6989	1	0
4933412O06Rik	0.00622184	0.000395611	7.06187	0.0035098	5.2067e-06	10.8106	4.32577e-08	40.0013	2.83129e-06	8.93624	1	0
Il17f	5.16708e-08	3.68863e-10	9.0055	0.0219992	0.000142335	8.12266	1.6579e-12	61.1559	3.91375e-10	8.56408	1	0
Csf3	2.01178e-06	2.39637e-08	5.6445	0.00123	1.25447e-06	11.2871	9.66005e-13	62.271	2.44527e-10	8.4658	1	0
Prok2	0.0116906	0.00093345	8.75527	0.00342681	4.92472e-06	7.9027	9.28493e-08	38.3957	5.44906e-06	8.32899	1	0
Unc93a	0.00138222	5.84004e-05	9.96689	0.00462029	7.67108e-06	6.64192	1.00916e-08	43.0525	8.21115e-07	8.30441	1	0
Pnpla1	0.000411984	1.31833e-05	8.32172	0.00906077	2.53165e-05	8.19297	7.61651e-09	43.6412	6.45253e-07	8.25734	1	0
Ptx3	0.00766852	0.000521971	8.82441	0.0474411	0.000561401	7.35976	4.70115e-06	30.0859	0.000148528	8.09208	1	0
Cxcl1	4.15351e-07	3.84425e-09	8.97673	0.00462029	7.71083e-06	6.61062	9.53015e-13	62.2991	2.44181e-10	7.79367	1	0
Il1r2	0.0202861	0.00193607	8.501	0.00582544	1.16125e-05	6.92076	4.18415e-07	35.221	1.91941e-05	7.71088	1	0
A530046M15Rik	0.000384261	1.21686e-05	7.21074	0.0094535	2.9733e-05	7.71876	8.22752e-09	43.4798	6.93609e-07	7.46475	1	0
Mrgpra2a	0.00870966	0.000622841	8.75597	0.0469346	0.000542521	6.14521	5.37286e-06	29.801	0.00016625	7.45059	1	0
Il23a	1.23056e-08	7.34403e-11	5.93416	0.0166908	8.51137e-05	8.89565	2.1072e-13	65.4121	6.14894e-11	7.41491	1	0
Gm44165	0.0209898	0.00203416	7.46643	0.0138205	5.99058e-05	7.34853	2.06189e-06	31.8408	7.34242e-05	7.40748	1	0
Ccl20	7.28875e-05	1.66987e-06	9.19171	0.114596	0.00306531	5.59043	1.02836e-07	38.1807	5.96847e-06	7.39107	1	0
Mrgpra2b	0.000135046	3.55915e-06	8.68614	0.0130262	5.49526e-05	5.95211	4.56788e-09	44.7101	4.2278e-07	7.31913	1	0
Tarm1	0.0156825	0.00136296	8.32625	0.00906077	2.68828e-05	6.02551	6.63999e-07	34.2442	2.84707e-05	7.17588	1	0
Fgf23	0.00424152	0.000246809	8.83821	0.184011	0.00957975	5.50499	3.29947e-05	25.91	0.000725124	7.1716	1	0
Olfm4	0.00876823	0.000629547	7.60605	0.019724	0.000117954	6.68333	1.29325e-06	32.8314	4.92232e-05	7.14469	1	0
Cxcl5	0.00114047	4.59193e-05	9.44911	0.158056	0.00667839	4.39933	4.90591e-06	29.995	0.000153841	6.92422	1	0
Il36a	0.0084295	0.000595562	3.46592	0.219119	0.0137693	9.92062	0.000104239	23.4226	0.00182202	6.69327	1	0
Saa1	1.27824e-05	2.08362e-07	9.27038	0.423793	0.0757567	3.92235	2.99346e-07	35.9284	1.46945e-05	6.59637	1	0
Stfa1	0.0187429	0.00174718	7.50364	0.0219992	0.000142779	5.56236	4.04225e-06	30.4079	0.000131061	6.533	1	0
Gm16894	0.0186732	0.0017399	7.11966	0.0158456	7.63963e-05	5.83415	2.23755e-06	31.667	7.88772e-05	6.4769	1	0
Gm47709	0.045334	0.00581209	5.55536	0.153781	0.00629469	7.39396	0.000410336	20.4317	0.00530845	6.47466	1	0
Gm15056	0.0830098	0.013464	6.82619	0.0562839	0.000808864	6.01187	0.000135344	22.8552	0.00225323	6.41903	1	0
4921509O07Rik	0.000446231	1.45385e-05	4.8171	0.0101976	3.68685e-05	8.0072	1.19782e-08	42.6937	9.56892e-07	6.41215	1	0
4930429P21Rik	0.177742	0.040439	5.27066	0.259227	0.0204656	7.37339	0.00670113	14.1939	0.0434003	6.32203	1	0
Il17a	0.0019159	9.02994e-05	8.56511	0.0728553	0.00125336	4.03094	1.92338e-06	31.9886	6.91956e-05	6.29802	1	0
Or2y8	0.128407	0.0248831	5.9284	0.211114	0.01286	6.65326	0.00289508	16.0944	0.0232855	6.29083	1	0
Cstdc5	0.0209898	0.00203415	7.46659	0.0721726	0.00121151	5.09748	3.42886e-05	25.8271	0.00075042	6.28203	1	0
Npy	0.044998	0.00574378	6.34043	0.14212	0.00523191	6.06864	0.000342959	20.8252	0.00464876	6.20454	1	0
Cstdc4	4.31663e-06	5.93012e-08	6.86493	0.0418624	0.00044746	5.53547	6.72728e-10	48.7051	7.98532e-08	6.2002	1	0
Gm6999	0.00151384	6.55324e-05	5.76706	0.0792833	0.00146651	6.59362	1.64893e-06	32.3157	6.04609e-05	6.18034	1	0
A530058O07Rik	0.0427721	0.00537359	5.67343	0.212731	0.0130867	6.66478	0.000742778	19.1248	0.008463	6.16911	1	0
Prss22	1.80406e-06	2.11899e-08	8.5481	0.435884	0.0818786	3.7733	3.67338e-08	40.3445	2.43463e-06	6.1607	1	0
Mybph	0.278103	0.0798388	3.87842	0.0118127	4.70954e-05	8.43396	5.0727e-05	24.9822	0.00102577	6.15619	1	0
Gldn	0.131524	0.0257327	4.64125	0.133211	0.00442551	7.4829	0.00114796	18.1607	0.011674	6.06208	1	0
Gsta1	4.75281e-06	6.69144e-08	6.11955	0.240252	0.0170853	5.89713	2.46821e-08	41.1788	1.76385e-06	6.00834	1	0
Gm26748	0.169711	0.0376345	5.36539	0.0796136	0.00148432	6.6391	0.000602892	19.5853	0.00717257	6.00224	1	0
Thbs1	0.352815	0.116385	4.53043	0.00211018	2.3478e-06	7.37561	4.40281e-06	30.2258	0.000140156	5.95302	1	0
Stfa2	0.00314246	0.000168509	6.31049	0.0728553	0.00125198	5.50093	3.45391e-06	30.7431	0.000114458	5.90571	1	0
Dmbt1	0.14241	0.0288733	4.84016	0.0101976	3.7149e-05	6.93828	1.58161e-05	27.4908	0.000397961	5.88922	1	0
Krt81	0.101655	0.0178216	6.41944	0.217007	0.0135308	5.33298	0.00224987	16.6603	0.0192545	5.87621	1	0
6430571L13Rik	0.0029203	0.000152596	4.84967	0.0209053	0.000128341	6.89169	3.67177e-07	35.4971	1.72969e-05	5.87068	1	0
Ccl11	0.00492878	0.000295391	5.73385	0.0819421	0.00159495	5.97669	7.33467e-06	29.1362	0.000213142	5.85527	1	0
Gm29233	0.344944	0.112085	4.42136	0.00203639	2.17129e-06	7.28021	3.94956e-06	30.4574	0.000128651	5.85079	1	0
Il36g	4.60134e-07	4.31603e-09	6.21641	0.0176105	9.25669e-05	5.39676	1.18052e-11	57.097	2.27548e-09	5.80658	1	0
Il6	1.03937e-18	8.19626e-22	7.23984	0.10562	0.00262617	4.34766	0	108.991	0	5.79375	1	0
Sectm1b	0.059939	0.00853534	5.40819	0.102641	0.00248499	6.02991	0.000249454	21.5221	0.00365738	5.71905	1	0
Cxcl2	4.35267e-08	3.03498e-10	5.00296	0.00582544	1.14799e-05	6.43474	1.1946e-13	66.5811	3.69096e-11	5.71885	1	0
Slc26a4	0.01278	0.00104493	5.29475	0.0410268	0.000427937	6.12213	6.98488e-06	29.2407	0.000204877	5.70844	1	0
AA467197	0.0728466	0.0111141	6.19883	0.00906077	2.60041e-05	5.15909	4.64062e-06	30.1136	0.000146837	5.67896	1	0
Sphk1	0.0730854	0.0111628	3.87416	0.00991529	3.3555e-05	7.47327	5.91725e-06	29.595	0.000179655	5.67372	1	0
Stfa2l1	0.00982283	0.000737507	7.16315	0.139589	0.00496068	4.12786	4.94578e-05	25.0369	0.00100884	5.64551	1	0
Mir147	0.050633	0.00676885	6.17366	0.0141524	6.42964e-05	5.08065	6.80996e-06	29.2949	0.000200951	5.62715	1	0
Krt83	0.00939002	0.000694099	6.16501	0.0465226	0.000534867	5.06016	5.86813e-06	29.6128	0.00017879	5.61258	1	0
Apol8	1.32713e-07	1.04104e-09	7.30277	0.166797	0.00755937	3.91956	2.0908e-10	51.136	3.0295e-08	5.61116	1	0
Orm1	6.48571e-05	1.44282e-06	4.43597	0.00906077	2.64262e-05	6.76951	9.52832e-10	47.9801	1.06484e-07	5.60274	1	0
Adam30	0.0464741	0.00600354	5.39649	0.0935676	0.00206522	5.80517	0.000152477	22.5958	0.0024758	5.60083	1	0
Gm14023	2.28252e-15	3.78936e-18	5.52452	0.0348612	0.000276356	5.61465	0	96.6163	0	5.56959	1	0
Gm6093	0.00888692	0.000640838	5.15087	0.185061	0.00987107	5.94518	8.20507e-05	23.9418	0.00149643	5.54803	1	0
Veph1	0.106617	0.0190852	5.30229	0.0558408	0.000788922	5.78832	0.000182242	22.2074	0.00285314	5.5453	1	0
Il1a	8.90673e-16	1.3308e-18	5.56036	0.0371768	0.000324011	5.50796	0	98.391	0	5.53416	1	0
Gm29292	0.365167	0.12305	2.97193	0.0365546	0.000306314	8.03534	0.000421625	20.3721	0.00542458	5.50363	1	0
Gm49735	0.0528519	0.00720807	7.6361	0.331871	0.0386165	3.25778	0.00255711	16.3733	0.0211304	5.44694	1	0
Cd177	0.0852919	0.0139475	5.60113	0.0314127	0.000238824	5.26133	4.53423e-05	25.2245	0.000939489	5.43123	1	0
Inhba	2.49948e-13	5.29067e-16	4.57726	5.02304e-05	1.86289e-08	6.27302	0	105.948	0	5.42514	1	0
A1cf	0.294357	0.0875308	2.24579	0.00582544	1.14065e-05	8.58159	1.47937e-05	27.6342	0.00037629	5.41369	1	0
Gm37498	0.000126185	3.2942e-06	5.04416	0.13642	0.00469258	5.77052	2.93478e-07	35.9702	1.44402e-05	5.40734	1	0
Or10aa3	0.00346971	0.00019133	5.03364	0.0993716	0.00234022	5.76223	6.99346e-06	29.2381	0.000204877	5.39794	1	0
Treh	0.0249461	0.00257948	7.62165	0.425515	0.0764636	3.12098	0.00187988	17.0622	0.0168829	5.37132	1	0
Ngp	0.0101343	0.000770143	5.89044	0.0922449	0.00199277	4.84432	2.20803e-05	26.7743	0.000519492	5.36738	1	0
Il19	0.0184399	0.00170899	6.48556	0.4894	0.117682	4.22933	0.00191295	17.0232	0.0170663	5.35745	1	0
Calcr	0.393924	0.139124	3.1313	0.00991529	3.27815e-05	7.56777	6.06484e-05	24.5961	0.00118312	5.34953	1	0
Gm48444	2.07687e-12	4.99953e-15	4.56652	0.000245454	1.36547e-07	6.03686	0	97.4721	0	5.30169	1	0
Mefv	2.42673e-06	2.97122e-08	5.81688	0.0177032	9.56047e-05	4.78268	7.83644e-11	53.174	1.22868e-08	5.29978	1	0
Gm11738	0.00616064	0.000390441	7.9229	0.42164	0.074656	2.6484	0.000333552	20.8862	0.00454991	5.28565	1	0
Serpinb2	1.1141e-10	3.60671e-13	5.37048	0.00991529	3.31577e-05	5.18206	4.44089e-16	77.9301	1.90415e-13	5.27627	1	0
Gm37228	0.0319896	0.00360869	3.57483	0.15895	0.00680879	6.96641	0.000285364	21.2279	0.00402924	5.27062	1	0
Gm38575	0.00350434	0.000193877	3.02848	0.00582544	1.13986e-05	7.49185	4.62545e-08	39.8606	2.99017e-06	5.26017	1	0
Asprv1	0.00457143	0.000269042	5.89524	0.0181815	0.000101987	4.62439	5.05183e-07	34.8226	2.22048e-05	5.25981	1	0
Gm36696	0.0449422	0.00572142	6.3393	0.197279	0.0113679	4.14048	0.000692066	19.281	0.00800677	5.23989	1	0
Il10	0.000214878	6.18041e-06	4.94554	0.0681568	0.00109008	5.52423	1.335e-07	37.6313	7.46183e-06	5.23489	1	0
2010110E17Rik	0.00888692	0.00064105	3.27527	0.149473	0.00592485	7.15841	5.12026e-05	24.962	0.00103241	5.21684	1	0
Gm15845	0.11224	0.0205297	5.24091	0.320103	0.0350064	5.17653	0.00592047	14.4762	0.0396776	5.20872	1	0
Ereg	0.00406857	0.000234212	7.03453	0.181633	0.00925762	3.37206	3.04456e-05	26.0832	0.000677608	5.2033	1	0
4930477G07Rik	0.0216024	0.00211775	2.33418	0.00982517	3.1674e-05	8.05929	1.17502e-06	33.0348	4.55727e-05	5.19674	1	0
Hamp	0.354503	0.117383	3.82932	0.044282	0.000493683	6.56144	0.000623306	19.5119	0.00735711	5.19538	1	0
Cpa6	0.00773137	0.000529137	5.8723	0.119882	0.00357352	4.46858	2.68098e-05	26.3569	0.00061159	5.17044	1	0
4930579C12Rik	5.21443e-05	1.11024e-06	3.65118	0.0819421	0.00160159	6.64812	3.76035e-08	40.2954	2.47664e-06	5.14965	1	0
Rnd1	1.48291e-05	2.5542e-07	4.66008	0.0355119	0.000285034	5.63268	1.77227e-09	46.6865	1.84334e-07	5.14638	1	0
Mir7062	0.0306853	0.00341315	2.67074	0.0159782	7.92575e-05	7.59888	4.36154e-06	30.2459	0.000139476	5.13481	1	0
Adamts4	4.93663e-09	2.25379e-11	6.29493	0.200883	0.0117587	3.95633	7.93965e-12	57.918	1.5737e-09	5.12563	1	0
Retnlg	0.193418	0.045886	5.73424	0.113324	0.00301552	4.48254	0.00136787	17.7712	0.0133297	5.10839	1	0
Selp	0.000156335	4.1981e-06	6.57106	0.0721726	0.00121453	3.61814	1.02455e-07	38.1886	5.96283e-06	5.0946	1	0
ENSMUST00000175179	0.0273652	0.00292472	5.49361	0.0403801	0.000402472	4.67347	1.72477e-05	27.3049	0.000425821	5.08354	1	0
F3	0.517137	0.217312	3.55981	0.0148041	6.87457e-05	6.59955	0.000180937	22.223	0.0028433	5.07968	1	0
Sult6b2	0.00941438	0.000697463	3.77374	0.117711	0.00342693	6.38439	3.33287e-05	25.8883	0.000730936	5.07907	1	0
Gm48569	0.0659657	0.0097303	5.75436	0.0954908	0.00215211	4.36474	0.000246551	21.5476	0.00363257	5.05955	1	0
Trem1	2.7569e-06	3.41129e-08	5.31402	0.0396621	0.000364719	4.80292	3.2485e-10	50.2199	4.46085e-08	5.05847	1	0
Sele	0.00205892	9.89555e-05	6.51713	0.154142	0.00636069	3.59823	9.61665e-06	28.5569	0.00026585	5.05768	1	0
Saa3	0.0471627	0.00612484	2.62229	1.08756e-10	5.04175e-15	7.47083	1.22125e-15	76.0328	4.75155e-13	5.04656	1	0
Gm13986	0.0647138	0.00947582	4.31434	0.00250819	3.02317e-06	5.75685	5.26195e-07	34.7364	2.30801e-05	5.03559	1	0
Cdk5r1	1.3239e-05	2.1924e-07	3.57859	0.0209053	0.000131734	6.48547	7.29769e-10	48.5356	8.56562e-08	5.03203	1	0
Gm42462	3.62416e-05	7.15986e-07	4.96444	0.0371768	0.000321234	5.09456	5.33436e-09	44.3859	4.81009e-07	5.0295	1	0
Gcnt4	0.0653884	0.00959358	5.34784	0.138492	0.00484732	4.69754	0.000510418	19.952	0.00627495	5.02269	1	0
Gm16548	0.00374293	0.000210203	6.45506	0.116583	0.00316879	3.58209	1.01391e-05	28.4437	0.000276653	5.01857	1	0
Ifitm6	1.15077e-05	1.84361e-07	5.05861	0.0508476	0.000645878	4.97079	2.84008e-09	45.7025	2.76251e-07	5.0147	1	0
Adm	0.0526853	0.00716496	5.98208	0.116583	0.0031725	3.99927	0.000265764	21.3836	0.00382751	4.99068	1	0
Mir6898	0.100639	0.0175502	3.25146	0.132826	0.00434966	6.70763	0.00080004	18.9607	0.00894564	4.97955	1	0
Islr2	0.0151868	0.00130979	5.90641	0.323858	0.0360007	4.04641	0.000516902	19.9242	0.00634352	4.97641	1	0
Ly6g	0.0116556	0.000926478	5.14456	0.0819421	0.00161021	4.80125	2.15054e-05	26.831	0.00051054	4.97291	1	0
Gm37347	0.0226378	0.00226434	6.29997	0.0406749	0.000414839	3.64356	1.39755e-05	27.7562	0.000358517	4.97176	1	0
Gm33326	0.0540863	0.00744392	4.82489	0.132826	0.00435023	5.06422	0.000367152	20.6758	0.00486373	4.94456	1	0
Gm20186	1.13194e-06	1.22242e-08	4.70771	0.0459156	0.000521502	5.11644	1.70712e-10	51.5573	2.52582e-08	4.91207	1	0
Gm28863	0.0472666	0.00615011	5.97336	0.133211	0.00444634	3.82819	0.000314663	21.0139	0.00433797	4.90078	1	0
Mmp8	3.67193e-05	7.26949e-07	4.51085	0.0396621	0.000364035	5.28057	6.10053e-09	44.1053	5.29637e-07	4.89571	1	0
Rdh12	9.81588e-05	2.42403e-06	4.91453	0.05467	0.000724324	4.866	3.71529e-08	40.3207	2.45466e-06	4.89027	1	0
Zfp819	0.0549434	0.00760962	4.73002	0.0570482	0.000830427	5.0284	8.19725e-05	23.9438	0.00149643	4.87921	1	0
Abca13	0.0104416	0.000802601	4.15149	0.0410508	0.000431994	5.58504	5.50408e-06	29.7495	0.000169561	4.86826	1	0
Or6e1	0.0543744	0.00749696	5.00931	0.348274	0.0435444	4.71967	0.00294694	16.0545	0.0235688	4.86449	1	0
1700047M11Rik	0.0012666	5.20959e-05	4.05181	0.0365546	0.000305784	5.6734	3.01956e-07	35.9101	1.47537e-05	4.8626	1	0
Tas2r143	0.0381525	0.0045937	4.51848	0.143312	0.00532828	5.19126	0.000284363	21.2356	0.0040178	4.85487	1	0
Gm16587	2.83174e-05	5.37107e-07	6.05466	0.147539	0.00565641	3.63618	6.26214e-08	39.2241	3.85829e-06	4.84542	1	0
Mirt2	0.0797421	0.0126737	5.29362	0.0473338	0.000553739	4.38827	9.02998e-05	23.7341	0.00162015	4.84095	1	0
Adora3	0.00166423	7.45981e-05	4.3732	0.0562191	0.00080272	5.29218	1.05576e-06	33.2618	4.19312e-05	4.83269	1	0
Il1bos	2.53701e-09	1.11614e-11	5.32163	0.0504787	0.000638853	4.3301	2.39364e-13	65.1488	6.72405e-11	4.82586	1	0
Tmem45a2	0.0401749	0.00491723	4.56627	0.145123	0.00552345	5.04338	0.000312715	21.0275	0.00431961	4.80482	1	0
Apold1	0.00137875	5.81967e-05	6.15959	0.0242797	0.00016771	3.42436	1.89786e-07	36.8899	1.00796e-05	4.79197	1	0
Gm36159	0.165101	0.0360778	5.46153	0.326226	0.0369468	4.1036	0.0101576	13.2407	0.0590939	4.78256	0	0
Gm53046	0.0110602	0.000861624	4.51716	0.0726556	0.0012294	5.04199	1.56327e-05	27.5158	0.00039429	4.77958	1	0
Gm43181	0.00574693	0.000358021	5.31806	0.0728553	0.00126909	4.21072	7.08999e-06	29.2088	0.00020689	4.76439	1	0
Acod1	0.506237	0.208533	1.63252	0.000245454	1.29918e-07	7.88826	4.99149e-07	34.848	2.20782e-05	4.76039	1	0
Gpr31b	0.0210832	0.00205109	2.90367	0.0800602	0.00150315	6.58704	4.22062e-05	25.3792	0.000880588	4.74535	1	0
Hao1	0.0344708	0.00401591	3.95391	0.236395	0.0164385	5.53577	0.000701457	19.2512	0.00809759	4.74484	1	0
4732419C18Rik	0.0160039	0.00140484	5.02413	0.218805	0.013714	4.43865	0.00022844	21.7143	0.00341603	4.73139	1	0
Cbln3	0.104457	0.0185307	2.34765	0.108491	0.00277125	7.10124	0.000558558	19.7536	0.00673463	4.72445	1	0
Gtsf1	0.168207	0.0371083	1.42396	0.00786504	1.88067e-05	8.02144	1.05905e-05	28.3504	0.000287106	4.7227	1	0
Gm11714	0.00492654	0.000295052	4.37702	0.0746401	0.00134602	5.04948	6.25067e-06	29.4779	0.000186809	4.71325	1	0
Gm48545	0.0215695	0.00211272	6.34816	0.386837	0.0577682	3.06993	0.00122184	18.0222	0.0122592	4.70904	1	0
4930412B13Rik	0.0196902	0.00186163	4.09164	0.0153891	7.27684e-05	5.31266	2.27783e-06	31.6291	8.00288e-05	4.70215	1	0
Hdc	0.0570166	0.00797247	3.62283	0.0209053	0.000132772	5.77166	1.56223e-05	27.5173	0.00039429	4.69724	1	0
Ccr1	0.000461804	1.51609e-05	5.39647	0.0728553	0.00128006	3.97605	3.64027e-07	35.5153	1.7242e-05	4.68626	1	0
Ccer2	1.3785e-07	1.09278e-09	4.49927	0.117137	0.00330331	4.84323	9.87181e-11	52.6947	1.52037e-08	4.67125	1	0
4930445N18Rik	0.748368	0.42725	0.812751	0.0158456	7.57882e-05	8.49619	0.000367129	20.6759	0.00486373	4.65447	1	0
1700011B04Rik	0.0875316	0.014458	2.48291	0.310677	0.03206	6.81372	0.00402184	15.3533	0.0298371	4.64832	1	0
Vcan	0.00863337	0.000615953	4.6196	0.00324279	4.35959e-06	4.66962	5.5681e-08	39.4709	3.50257e-06	4.64461	1	0
Ceacam18	0.00444525	0.000260324	4.82883	0.054432	0.000709009	4.4274	3.0464e-06	31.0105	0.000102244	4.62812	1	0
Platr7	0.0812855	0.0130393	4.84751	0.117137	0.00333227	4.39818	0.000479862	20.0878	0.00596915	4.62285	1	0
Tmem54	0.953978	0.810449	0.568764	0.0177032	9.65871e-05	8.62382	0.000818425	18.9105	0.00905482	4.59629	1	0
Saa2	0.0139532	0.0011785	8.08287	0.79768	0.611563	1.0925	0.00593537	14.4705	0.0397267	4.58768	1	0
Camp	0.000851786	3.17466e-05	4.80289	0.130046	0.00416947	4.37195	2.22875e-06	31.6754	7.88317e-05	4.58742	1	0
Socs3	3.56692e-06	4.67371e-08	4.67674	0.0260176	0.000182127	4.49422	2.25481e-10	50.9791	3.22269e-08	4.58548	1	0
Lcn2	6.23337e-05	1.37634e-06	3.86059	0.0447203	0.000505852	5.29271	1.53764e-08	42.1707	1.19222e-06	4.57665	1	0
Prss52	0.119798	0.0225834	2.05395	0.0557256	0.000772291	7.07635	0.000208536	21.9134	0.00317258	4.56515	1	0
Ddn	0.000216915	6.257e-06	6.3762	0.370482	0.0507857	2.74137	5.07217e-06	29.9239	0.000158581	4.55879	1	0
Ceacam10	3.16817e-05	6.10123e-07	4.65486	0.0989069	0.00230745	4.4607	3.0101e-08	40.7624	2.07352e-06	4.55778	1	0
Gm4065	0.0331912	0.0037979	4.10698	0.23517	0.016182	5.00448	0.000657422	19.3943	0.00770778	4.55573	1	0
Tnfaip6	0.00349993	0.000193488	3.37846	0.0224888	0.000150127	5.72436	5.33153e-07	34.7086	2.3288e-05	4.55141	1	0
S100a9	0.238875	0.0625591	5.22917	0.0819421	0.00162404	3.86206	0.00103574	18.389	0.0107941	4.54562	1	0
9330154J02Rik	0.0275131	0.00294841	2.4992	0.0434576	0.000469409	6.5841	2.0055e-05	26.9811	0.000483206	4.54165	1	0
Rhou	7.94743e-13	1.84716e-15	3.31242	0.00906077	2.68053e-05	5.76113	0	88.9041	0	4.53677	1	0
Slc7a11	0.00173088	7.92378e-05	3.57291	0.0094535	2.9801e-05	5.49322	4.92676e-08	39.728	3.15583e-06	4.53306	1	0
E230014E18Rik	0.111473	0.020343	4.12219	0.044282	0.000495983	4.89137	0.000126163	23.008	0.00212564	4.50678	1	0
Tex33	0.327389	0.10282	1.64185	0.0807951	0.00155748	7.32281	0.00155968	17.4789	0.0146486	4.48233	1	0
Slfn4	0.00700575	0.000462611	2.83112	0.0089454	2.4467e-05	6.10211	2.18415e-07	36.5936	1.13587e-05	4.46661	1	0
Gm8075	2.24947e-05	4.08927e-07	6.20545	0.450835	0.0917929	2.70073	6.79336e-07	34.1959	2.90098e-05	4.45309	1	0
Il12a	0.384502	0.133492	3.77632	0.085115	0.0017401	5.07078	0.00217598	16.735	0.0187751	4.42355	1	0
Cnga3	0.188274	0.0439936	2.97415	0.417714	0.0721138	5.83329	0.0214249	11.5064	0.100387	4.40372	0	0
Gm45774	8.97523e-06	1.38018e-07	5.36106	0.198189	0.0114755	3.41149	3.36777e-08	40.5268	2.2606e-06	4.38628	1	0
4931406B18Rik	0.162825	0.0353507	2.64719	0.0124939	5.09695e-05	6.114	2.56338e-05	26.4534	0.000589887	4.3806	1	0
Htr7	0.142786	0.0290088	5.19468	0.00462029	7.69464e-06	3.53806	3.64173e-06	30.6303	0.000119926	4.36637	1	0
Cxcr2	0.0132537	0.00110016	5.13287	0.0913275	0.0019555	3.59374	3.02255e-05	26.0988	0.000674138	4.36331	1	0
Gm45221	2.88004e-05	5.47463e-07	4.5389	0.0855078	0.00176399	4.16693	2.10122e-08	41.5163	1.53821e-06	4.35291	1	0
Gm15966	0.0203593	0.00194602	4.48001	0.223349	0.0143301	4.20778	0.000320344	20.9747	0.00440762	4.34389	1	0
Gm45081	0.00265932	0.000135435	3.66939	0.224891	0.0147702	5.00205	2.82499e-05	26.2443	0.000638893	4.33572	1	0
Il1b	1.02416e-05	1.63226e-07	4.36736	0.0399603	0.000378157	4.28299	1.51278e-09	47.0167	1.60174e-07	4.32517	1	0
Pglyrp4	0.21325	0.0527947	4.99687	0.0340813	0.00026473	3.64092	0.000170206	22.3563	0.00269685	4.31889	1	0
Vgf	0.250682	0.0674722	1.73284	0.184794	0.00970616	6.90261	0.00545596	14.6621	0.0373996	4.31772	1	0
Gm47675	0.275019	0.0781723	3.15828	0.117486	0.00340411	5.47645	0.0024566	16.4632	0.0204895	4.31737	1	0
Gm42603	0.00256983	0.000129697	2.51461	0.0402672	0.000397404	6.11412	9.16463e-07	33.5617	3.7111e-05	4.31436	1	0
Pcdh10	0.0778639	0.012199	5.42803	0.314496	0.0333844	3.17082	0.00358631	15.6121	0.0273895	4.29943	1	0
ENSMUST00000027372	0.0132926	0.0011045	5.05354	0.0984146	0.0022855	3.54519	3.50617e-05	25.7791	0.000760998	4.29937	1	0
Chrna9	0.421523	0.154846	1.69589	0.0913275	0.00195303	6.90239	0.00275313	16.2074	0.0224025	4.29914	1	0
Mt2	1.3013e-05	2.14957e-07	5.1565	0.186556	0.0100972	3.43917	4.54677e-08	39.8966	2.94838e-06	4.29784	1	0
Tmem132b	0.0111432	0.000870406	3.6702	0.0411698	0.000436577	4.89531	5.99756e-06	29.5662	0.000181569	4.28275	1	0
Trcg1	0.00096968	3.75162e-05	3.21989	0.0290227	0.000216617	5.33993	1.59511e-07	37.2562	8.7731e-06	4.27991	1	0
Tas2r135	0.0853203	0.0139556	4.25025	0.148675	0.0058585	4.28861	0.000851255	18.8235	0.0093246	4.26943	1	0
Cxcl10	2.7569e-06	3.44412e-08	4.27334	0.0819421	0.00158597	4.25552	1.34539e-09	47.2611	1.43485e-07	4.26443	1	0
Gm45924	0.0765569	0.0119217	4.03897	0.224542	0.0145593	4.48368	0.00167651	17.3178	0.0154557	4.26133	1	0
Gm41206	0.00230949	0.000113107	3.42939	0.166797	0.00757572	5.09156	1.28273e-05	27.94	0.000333542	4.26048	1	0
Itgb2l	0.616699	0.294111	2.86971	0.0469346	0.000543955	5.64616	0.00155831	17.4809	0.0146486	4.25794	1	0
Calca	0.149096	0.0309775	4.18178	0.139589	0.00500221	4.32698	0.00151429	17.5447	0.0143635	4.25438	1	0
ENSMUST00000169927	0.668575	0.340725	2.30431	0.0696803	0.0011306	6.17002	0.00341372	15.7234	0.0264268	4.23716	1	0
ENSMUST00000172378	0.32978	0.104064	2.00292	0.23517	0.0161787	6.44529	0.0124366	12.7736	0.0680625	4.2241	0	0
Gm43823	0.830424	0.540969	1.13092	0.266384	0.0218334	7.31238	0.0642375	8.87742	0.211342	4.22165	0	0
Gm17140	0.436583	0.164214	2.28683	0.0983332	0.00227017	6.13366	0.00331581	15.789	0.0258594	4.21025	1	0
ENSMUST00000077820	2.14132e-05	3.866e-07	4.93219	0.154142	0.00638834	3.4881	5.14177e-08	39.6383	3.25387e-06	4.21014	1	0
Timp1	0.0136795	0.00114658	5.04974	0.0855078	0.00176041	3.35408	2.84869e-05	26.2264	0.000643558	4.20191	1	0
Gm32027	0.0786062	0.0123909	4.07441	0.228567	0.0151471	4.32179	0.00179817	17.1615	0.0163406	4.1981	1	0
Plekhs1	0.222368	0.0561781	4.19796	0.123291	0.00372657	4.18557	0.00198287	16.943	0.0175559	4.19177	1	0
Gm49482	0.480528	0.191102	1.46921	0.00250819	2.93436e-06	6.91164	8.63238e-06	28.7879	0.000242682	4.19042	1	0
Amer2	0.200669	0.0484974	4.59389	0.093572	0.00207784	3.78121	0.00102812	18.4053	0.0107448	4.18755	1	0
ENSMUST00000165033	0.0532305	0.00727297	4.8791	0.0396621	0.000372286	3.48873	3.74178e-05	25.6389	0.000800558	4.18391	1	0
Egr1	0.050314	0.0067116	4.87765	0.0396621	0.000373252	3.48803	3.48141e-05	25.7943	0.000757972	4.18284	1	0
Lipg	0.572987	0.259097	2.08095	0.0166908	8.49308e-05	6.26162	0.000257996	21.4484	0.00374509	4.17129	1	0
Mir6927	0.0594185	0.00844446	3.00179	0.117137	0.00331107	5.3356	0.000321115	20.9695	0.00441244	4.16869	1	0
Cxcl11	3.18164e-05	6.15358e-07	4.8082	0.153263	0.00623111	3.51352	7.81415e-08	38.7585	4.69072e-06	4.16086	1	0
Gm14093	0.462161	0.179981	2.10649	0.375161	0.0531001	6.18818	0.0540017	9.30096	0.18855	4.14734	0	0
Gpr84	0.439801	0.166397	1.56013	0.0025987	3.37322e-06	6.7334	8.63999e-06	28.786	0.000242682	4.14677	1	0
Scrg1	0.244275	0.0647947	3.59964	0.0914407	0.00196268	4.66706	0.0012679	17.9399	0.0125696	4.13335	1	0
Gm50275	0.000669864	2.37248e-05	4.9643	0.231738	0.0156585	3.29979	5.87174e-06	29.6115	0.00017879	4.13204	1	0
Csta2	0.344052	0.111609	2.77126	0.080336	0.00151305	5.48653	0.00163574	17.3728	0.0151463	4.12889	1	0
S100a8	0.000867096	3.26411e-05	4.61872	0.104713	0.00255357	3.62733	1.442e-06	32.6004	5.39081e-05	4.12302	1	0
Entpd3	0.505562	0.208075	2.6223	0.0059886	1.27532e-05	5.61185	3.67251e-05	25.6792	0.000789759	4.11708	1	0
Ptafr	2.8532e-06	3.58811e-08	3.31167	0.00877601	2.35969e-05	4.90907	2.43823e-11	55.5949	4.41613e-09	4.11037	1	0
Osm	4.85938e-05	1.00486e-06	4.07977	0.0403801	0.000401019	4.0994	9.12e-09	43.2643	7.51417e-07	4.08959	1	0
Inava	0.355727	0.118231	3.82911	0.313406	0.0329229	4.32943	0.0254909	11.0974	0.113275	4.07927	0	0
Ptgs2	2.37949e-05	4.40464e-07	3.12152	0.0101976	3.78753e-05	5.03646	4.30691e-10	49.6333	5.51758e-08	4.07899	1	0
Gm13415	0.00499474	0.000300381	3.2783	0.332005	0.0386474	4.85932	0.00014353	22.7275	0.00235775	4.06881	1	0
Ptgs2os	0.00695399	0.000457461	2.18642	0.123291	0.00372322	5.94767	2.43272e-05	26.566	0.000564768	4.06704	1	0
Upp1	0.00212809	0.000102633	3.41492	0.0445939	0.000502356	4.71654	9.16735e-07	33.5611	3.7111e-05	4.06573	1	0
Pax8	0.0657154	0.00967976	2.7182	0.083803	0.00168402	5.37633	0.000196006	22.0486	0.00301567	4.04727	1	0
Nfkbiz	7.45625e-09	3.77547e-11	3.45103	0.0552774	0.000748273	4.62047	9.09606e-13	62.3953	2.38885e-10	4.03575	1	0
Ldhc	0.0180448	0.00166213	2.88618	0.0402672	0.000395309	5.18448	1.00106e-05	28.471	0.000274931	4.03533	1	0
Lif	1.07493e-15	1.65072e-18	5.27224	0.136756	0.00472316	2.78341	0	92.6012	0	4.02783	1	0
Unc93a2	0.171974	0.0383219	2.14789	0.186734	0.0102228	5.8732	0.00346505	15.6897	0.026706	4.01054	1	0
Adgrg3	0.517055	0.217174	2.88821	0.0396621	0.000363323	5.13049	0.000824337	18.8945	0.00911543	4.00935	1	0
Oacyl	0.000956712	3.68088e-05	6.25376	0.664871	0.354835	1.74729	0.000159944	22.4918	0.00256148	4.00052	1	0
Cldn4	0.212542	0.0524933	5.07639	0.224891	0.0146599	2.9236	0.00628696	14.3394	0.0414722	3.99999	1	0
Ms4a19	0.17649	0.0399363	4.85001	0.430265	0.0793991	3.12851	0.0214155	11.5075	0.100387	3.98926	0	0
Gucy2g	0.000131742	3.46114e-06	3.54722	0.0626097	0.000953119	4.43	6.77248e-08	39.0594	4.11242e-06	3.98861	1	0
Fosl1	0.00402611	0.000231329	3.73662	0.116992	0.00321312	4.23914	1.12327e-05	28.2244	0.000300253	3.98788	1	0
Gm22146	0.000600266	2.0728e-05	4.01472	0.140694	0.00509963	3.9531	1.80361e-06	32.1252	6.51096e-05	3.98391	1	0
Gm48780	0.000910084	3.4486e-05	3.78019	0.0355119	0.000287917	4.18152	1.92901e-07	36.8556	1.02087e-05	3.98086	1	0
Rhov	0.181405	0.041711	1.54413	0.00851787	2.19973e-05	6.40815	1.36726e-05	27.8032	0.000352037	3.97614	1	0
Snai1	0.438688	0.165705	2.05545	0.0288681	0.000214125	5.89648	0.000399044	20.493	0.00520093	3.97597	1	0
Gm48570	0.0498891	0.00662179	5.28887	0.301134	0.0290183	2.64635	0.00183645	17.1144	0.0166023	3.96761	1	0
Gm46392	0.049939	0.00663673	5.29153	0.527068	0.150001	2.62273	0.00787677	13.8245	0.0491417	3.95713	1	0
Lilrb4b	0.0911147	0.0152173	2.17389	0.0262321	0.000184844	5.68959	3.87645e-05	25.5626	0.000822669	3.93174	1	0
Tnfaip3	2.82101e-08	1.87334e-10	4.36635	0.141412	0.00517242	3.46992	2.77731e-11	55.3251	4.94503e-09	3.91813	1	0
Ccrl2	1.70535e-140	7.0779e-145	4.00979	0.0399603	0.000387173	3.81542	0	679.549	0	3.91261	1	0
Gm31583	0.0558288	0.00777395	3.76939	0.149836	0.00598064	4.05302	0.000510319	19.9524	0.00627495	3.91121	1	0
Ambp	0.171323	0.0381413	1.96291	0.0340039	0.000261678	5.83353	0.000124907	23.0297	0.00210618	3.89822	1	0
Tgm1	0.000114202	2.90552e-06	4.58996	0.148123	0.00575054	3.20648	3.1591e-07	35.8147	1.53286e-05	3.89822	1	0
Gm20100	9.53709e-05	2.33635e-06	2.62486	0.0399603	0.000385461	5.17145	1.96577e-08	41.656	1.48771e-06	3.89816	1	0
Gm43182	0.0202861	0.00193585	3.20326	0.0717404	0.00120061	4.58962	3.2474e-05	25.9443	0.000717432	3.89644	1	0
F730035M05Rik	0.965131	0.850167	0.393572	0.0183695	0.000103893	7.39608	0.000912808	18.6689	0.00978474	3.89482	1	0
Csta3	0.00746197	0.000502027	3.18158	0.17406	0.00854609	4.58446	5.73157e-05	24.7183	0.00112965	3.88302	1	0
Mir155hg	1.4565e-37	3.02255e-41	3.97146	0.132826	0.0043863	3.78709	0	197.458	0	3.87927	1	0
Zc3h12a	3.70598e-06	4.90664e-08	3.58395	0.0728553	0.0012673	4.1742	1.52351e-09	47.0019	1.60174e-07	3.87908	1	0
Aldh1a3	0.0536252	0.00734915	4.49964	0.0556895	0.000759016	3.2545	7.30548e-05	24.1933	0.00136508	3.87707	1	0
Gm15684	0.590035	0.27253	2.32911	0.0228605	0.000153668	5.42185	0.000464051	20.1614	0.00581724	3.87548	1	0
Gm13420	0.00464722	0.000274467	5.29784	0.360551	0.0469355	2.42907	0.000157932	22.5193	0.00253716	3.86346	1	0
Pabpc1l	0.00022895	6.63266e-06	4.42285	0.193467	0.0109779	3.2528	1.26951e-06	32.8708	4.84953e-05	3.83782	1	0
4930474N09Rik	0.167259	0.03682	3.34434	0.418764	0.0729836	4.3228	0.0185938	11.8385	0.0910617	3.83357	0	0
Gm49067	0.000161446	4.36213e-06	4.42994	0.144691	0.00548016	3.23388	4.43421e-07	35.0983	2.00782e-05	3.83191	1	0
Mir22	0.0200181	0.00190178	2.70533	0.0371258	0.000314961	4.95202	9.18126e-06	28.6561	0.000255833	3.82868	1	0
Gm10553	0.00743396	0.000498951	2.60396	0.0672454	0.0010568	5.01007	8.14955e-06	28.911	0.000231694	3.80702	1	0
1700042O10Rik	0.18045	0.041389	3.18266	0.367568	0.0496716	4.41644	0.0147756	12.3741	0.07705	3.79955	0	0
Gm49410	0.0830722	0.0134845	5.73709	0.631256	0.284242	1.84899	0.0251595	11.1283	0.112373	3.79304	0	0
Mir6945	0.0841326	0.0136915	2.91745	0.153972	0.00631328	4.66668	0.000895163	18.7122	0.00966463	3.79206	1	0
E030022I16Rik	0.00149735	6.44696e-05	3.46993	0.10908	0.00281769	4.11198	3.00115e-06	31.0423	0.000101049	3.79096	1	0
Mmp25	0.0077804	0.000535399	4.1383	0.117331	0.00337312	3.43469	2.56888e-05	26.4488	0.000590354	3.78649	1	0
Lrg1	0.423691	0.156207	3.15853	0.0396621	0.00036496	4.41336	0.000614121	19.5446	0.00726503	3.78595	1	0
Spatc1	0.00774525	0.000530946	3.34494	0.0495359	0.000622724	4.2252	5.26442e-06	29.8445	0.00016386	3.78507	1	0
Mir6979	0.159128	0.0341056	2.816	0.1141	0.00304664	4.74597	0.00105695	18.344	0.010977	3.78099	1	0
Gm49630	0.134744	0.02662	2.27115	0.202237	0.0118648	5.28775	0.00286159	16.1206	0.0230795	3.77945	1	0
Rasl10b	0.0154865	0.00134334	4.45198	0.224891	0.0146689	3.10606	0.000233205	21.6692	0.00348233	3.77902	1	0
Sycp2	0.198311	0.0475982	4.13267	0.158604	0.00671298	3.41212	0.00289128	16.0973	0.0232654	3.77239	1	0
Sgms2	0.227592	0.0580645	4.14545	0.0855078	0.00175882	3.39822	0.00104058	18.3786	0.0108338	3.77183	1	0
1200007C13Rik	0.000944865	3.63138e-05	5.9859	0.418764	0.0728426	1.55205	3.66168e-05	25.6855	0.000788237	3.76897	1	0
Gpr3	6.75534e-05	1.51963e-06	4.20889	0.154414	0.00642973	3.32548	1.89982e-07	36.8877	1.00796e-05	3.76719	1	0
Ltf	0.411267	0.149134	2.76541	0.0893182	0.00187986	4.74155	0.00257347	16.3589	0.02122	3.75348	1	0
Krt87	0.166693	0.0365916	4.82768	0.376021	0.0535445	2.66898	0.0141757	12.4704	0.0750018	3.74833	0	0
Gm10851	0.0450721	0.00575981	3.40756	0.116891	0.00319527	4.08299	0.000219063	21.8059	0.00329457	3.74527	1	0
ENSMUST00000024112	1.85066e-05	3.28747e-07	4.7597	0.162383	0.00714391	2.72187	4.90128e-08	39.7389	3.14911e-06	3.74079	1	0
Mx2	1.85066e-05	3.28747e-07	4.7597	0.162383	0.00714391	2.72187	4.90128e-08	39.7389	3.14911e-06	3.74079	1	0
Gm44851	0.000562843	1.91554e-05	4.38613	0.10908	0.00283685	3.09313	9.63358e-07	33.456	3.87001e-05	3.73963	1	0
Kcng3	0.239258	0.0626892	3.93548	0.126403	0.00388628	3.53506	0.00227058	16.6397	0.0193529	3.73527	1	0
F13a1	0.134766	0.02663	4.08428	0.000665178	5.5506e-07	3.38281	2.81286e-07	36.0598	1.39712e-05	3.73354	1	0
Il1rn	1.89152e-06	2.22956e-08	3.85173	0.0819421	0.00161634	3.61524	9.0261e-10	48.0929	1.02507e-07	3.73349	1	0
A630001O12Rik	0.000912939	3.467e-05	2.78072	0.0202153	0.000122169	4.68477	8.5897e-08	38.5595	5.06937e-06	3.73274	1	0
Gm14636	0.0846963	0.013829	1.87401	0.169446	0.00799665	5.58164	0.00111799	18.2194	0.0114469	3.72783	1	0
Hsd17b13	0.45413	0.175213	3.2844	0.167111	0.00763713	4.16347	0.0101918	13.233	0.0591759	3.72393	0	0
Arg2	0.00145506	6.20214e-05	3.28265	0.0435453	0.000472788	4.15144	5.37926e-07	34.6898	2.34478e-05	3.71705	1	0
Adora1	0.75216	0.432377	1.96462	0.105275	0.00259637	5.46663	0.00874748	13.5842	0.0529944	3.71562	0	0
Smim3	0.00986064	0.000740756	2.54933	0.0474411	0.000561038	4.87715	6.52212e-06	29.3871	0.000192728	3.71324	1	0
Steap4	0.15915	0.0341305	4.84502	0.0807327	0.00153842	2.5679	0.000569941	19.7091	0.00684255	3.70646	1	0
Nrg1	0.25899	0.071084	2.58758	0.0100012	3.48918e-05	4.81807	3.44932e-05	25.8143	0.000754112	3.70282	1	0
Ms4a4a	0.0441558	0.00558957	5.30198	0.05467	0.000727379	2.09661	5.45334e-05	24.8258	0.00108294	3.6993	1	0
Rasd1	0.0656209	0.00965222	4.52599	0.197808	0.0114351	2.8722	0.00111606	18.2233	0.0114327	3.6991	1	0
Rab20	8.66377e-05	2.08198e-06	2.53995	0.0371768	0.000322867	4.85446	1.48694e-08	42.2409	1.1657e-06	3.69721	1	0
Tpbg	0.00443315	0.000259431	2.75851	0.0998135	0.00236794	4.63533	9.40077e-06	28.6055	0.000260567	3.69692	1	0
A930030B08Rik	0.0553068	0.00767372	2.24598	0.114719	0.00308047	5.14492	0.000275453	21.3053	0.00393739	3.69545	1	0
Gm30489	0.328314	0.103356	4.00246	0.000675768	6.26552e-07	3.3781	1.13667e-06	33.1052	4.44721e-05	3.69028	1	0
Gm44292	0.0468882	0.00607363	3.83654	0.049165	0.000613109	3.53308	5.02741e-05	25.0015	0.00102082	3.68481	1	0
Wfdc21	0.0366136	0.00434914	4.63108	0.270234	0.0224496	2.72817	0.000999235	18.4685	0.0105075	3.67963	1	0
Plaur	0.000129077	3.38576e-06	3.90972	0.133211	0.00443668	3.42639	2.85615e-07	36.0276	1.41195e-05	3.66805	1	0
Cass4	0.0599707	0.00854733	2.0676	0.0183833	0.000105062	5.25908	1.34009e-05	27.8462	0.000345464	3.66334	1	0
Tnf	0.0510158	0.00683909	3.15326	0.0657759	0.00101541	4.17136	8.94279e-05	23.7551	0.00160725	3.66231	1	0
Musk	0.454053	0.175071	2.83441	0.115323	0.00311149	4.48688	0.00463851	15.0304	0.0334093	3.66064	1	0
Crispld2	0.646916	0.31995	2.23336	0.0409604	0.000425346	5.08733	0.00134758	17.8044	0.013181	3.66035	1	0
Smim35	0.174208	0.0390971	2.77449	0.0728553	0.00126684	4.54583	0.000540517	19.8259	0.00656052	3.66016	1	0
Gm16578	0.113636	0.0208605	4.68562	0.187443	0.0102884	2.63414	0.00202746	16.8933	0.0178006	3.65988	1	0
Gm29994	0.214385	0.0532538	2.76112	0.146761	0.00559937	4.55748	0.00271881	16.2356	0.0221834	3.6593	1	0
Mir7086	0.0842853	0.0137317	4.69179	0.21295	0.0131887	2.62428	0.00174156	17.2329	0.0159435	3.65803	1	0
ENSMUST00000081919	0.36244	0.121599	2.82714	0.14054	0.00506233	4.48795	0.00516651	14.7859	0.0360055	3.65754	1	0
ENSMUST00000098057	0.36244	0.121599	2.82714	0.14054	0.00506233	4.48795	0.00516651	14.7859	0.0360055	3.65754	1	0
ENSMUST00000098059	0.36244	0.121599	2.82714	0.14054	0.00506233	4.48795	0.00516651	14.7859	0.0360055	3.65754	1	0
ENSMUST00000179951	0.36244	0.121599	2.82714	0.14054	0.00506233	4.48795	0.00516651	14.7859	0.0360055	3.65754	1	0
ENSMUST00000171482	0.12068	0.0228098	3.33543	0.17406	0.00856055	3.9599	0.00186305	17.0823	0.0167778	3.64766	1	0
1700071M16Rik	0.203502	0.0493846	4.41417	0.0396621	0.000355761	2.87772	0.00020994	21.8987	0.00318702	3.64594	1	0
Tex45	0.129139	0.0250839	2.66261	0.130046	0.00417792	4.62551	0.00106512	18.3269	0.0110157	3.64406	1	0
Cd14	0.0878159	0.0145255	2.08443	0.0141524	6.37035e-05	5.20153	1.3781e-05	27.7862	0.00035396	3.64298	1	0
9830166K06Rik	0.126888	0.0244465	2.52899	0.117137	0.00334671	4.75143	0.000851783	18.8221	0.0093246	3.64021	1	0
Smox	0.00796418	0.000551682	2.21296	0.019724	0.000117812	5.05741	1.14059e-06	33.0979	4.45422e-05	3.63519	1	0
Adam8	0.094777	0.0161004	1.67527	0.0202153	0.000122767	5.58271	2.79374e-05	26.2683	0.000633187	3.62899	1	0
Gm43430	1.47278e-06	1.68098e-08	2.72124	0.10562	0.00263816	4.52342	1.10153e-09	47.678	1.20537e-07	3.62233	1	0
4930463O16Rik	0.273229	0.0773964	2.49665	0.280885	0.024763	4.7468	0.0139089	12.5144	0.074019	3.62172	0	0
Hbegf	0.168207	0.0371173	3.04169	0.085115	0.00173992	4.19395	0.000687634	19.2952	0.00796427	3.61782	1	0
Faxdc2	1.38221e-05	2.33486e-07	4.11596	0.140694	0.00510675	3.11276	2.5692e-08	41.0947	1.82361e-06	3.61436	1	0
Lrrc63	9.98302e-09	5.57183e-11	2.87663	0.0998135	0.00236219	4.34465	4.03522e-12	59.3178	8.7402e-10	3.61064	1	0
Mir1957a	0.0303785	0.00336894	2.27718	0.139589	0.00500081	4.9354	0.000202023	21.9826	0.00308916	3.60629	1	0
Cd80	6.06917e-06	8.74077e-08	2.99829	0.10908	0.00281859	4.20288	5.69704e-09	44.2484	5.07181e-07	3.60058	1	0
Nr4a3	0.0969013	0.016606	3.26361	0.106637	0.00270412	3.93436	0.000494445	20.0219	0.00612878	3.59899	1	0
Serpina3m	0.0341669	0.00396154	5.49293	0.540339	0.1606	1.69667	0.00531879	14.7199	0.0366868	3.5948	1	0
Vmn2r1	0.232465	0.0600163	3.21653	0.38129	0.0552906	3.97255	0.0222604	11.4166	0.103106	3.59454	0	0
Gm37289	0.020246	0.00192847	3.18291	0.175545	0.00869951	3.99743	0.000201246	21.991	0.00308176	3.59017	1	0
Gadd45a	0.000653217	2.30445e-05	2.564	0.049165	0.0006064	4.60226	2.66712e-07	36.1721	1.3438e-05	3.58313	1	0
Tmigd3	0.0211859	0.00206373	3.06746	0.117137	0.00323474	4.085	8.62293e-05	23.8341	0.00155776	3.57623	1	0
Schip1	0.544516	0.237342	1.95039	0.0545747	0.000718521	5.20053	0.00165019	17.3531	0.015253	3.57546	1	0
Gm15340	0.0938547	0.0158931	2.42164	0.163217	0.00721739	4.72848	0.00115545	18.1463	0.0117265	3.57506	1	0
Tcp10a	0.0702267	0.0105658	3.45793	0.173635	0.00846802	3.68795	0.000923486	18.6432	0.00986209	3.57294	1	0
Csrnp1	6.20287e-16	8.75311e-19	3.33178	0.0728553	0.00125423	3.81149	0	96.5219	0	3.57163	1	0
Mxd1	0.00082289	3.05672e-05	3.51839	0.0748996	0.00135764	3.61976	7.4689e-07	33.9952	3.11971e-05	3.56907	1	0
Gzmc	0.175967	0.0397011	4.48582	0.149431	0.00590767	2.64363	0.00219481	16.7158	0.0188833	3.56473	1	0
Prps1l1	0.122028	0.0232012	4.43384	0.417365	0.0718629	2.69414	0.0123323	12.7931	0.0676859	3.56399	0	0
Stfa3	0.686271	0.359047	1.18945	0.0819421	0.00162514	5.93763	0.00492852	14.8929	0.034771	3.56354	1	0
E230013L22Rik	9.33208e-06	1.45632e-07	2.62418	0.0473338	0.000555164	4.49493	1.95967e-09	46.4769	1.99868e-07	3.55955	1	0
4930402F06Rik	0.152613	0.0320313	3.60457	0.224891	0.0147939	3.50619	0.00410113	15.3092	0.0303077	3.55538	1	0
Gm44369	0.159334	0.0342091	3.75693	0.143268	0.00531335	3.33962	0.00174727	17.2256	0.0159748	3.54827	1	0
Ppp1r1c	0.0554861	0.00771136	4.03612	0.182935	0.00941344	3.05613	0.000764426	19.0614	0.00863937	3.54612	1	0
Marcksl1	0.0146799	0.00125024	2.17248	0.0287696	0.00020806	4.91559	4.20415e-06	30.3242	0.000135267	3.54403	1	0
Gm41750	0.130146	0.0253605	3.29963	0.127703	0.00396099	3.77967	0.0010252	18.4116	0.0107215	3.53965	1	0
Has1	0.00918276	0.000673844	3.9838	0.275812	0.0235222	3.08421	0.000191033	22.1046	0.00295552	3.53401	1	0
Rsad2	0.000767272	2.7737e-05	3.07349	0.042548	0.000457611	3.99084	2.43475e-07	36.3645	1.24766e-05	3.53216	1	0
Or9a4	0.718289	0.394121	0.869614	0.0703431	0.00115567	6.18736	0.00395996	15.3883	0.0294301	3.52849	1	0
Samsn1	0.000140688	3.71954e-06	3.61444	0.159139	0.00683891	3.41781	4.70265e-07	34.9741	2.09772e-05	3.51612	1	0
Gm26576	0.342109	0.110681	1.26592	0.134908	0.00456146	5.76263	0.0043374	15.1824	0.0316715	3.51427	1	0
Siglecl1	0.292016	0.0864025	2.09013	0.0221367	0.000145276	4.92666	0.000154212	22.5712	0.00249119	3.50839	1	0
Mir3058	0.0574456	0.00805415	2.03959	0.147596	0.0056914	4.97347	0.000503792	19.9807	0.00620438	3.50653	1	0
Vmn1r43	0.844197	0.564982	1.14669	0.410253	0.0686183	5.86279	0.16477	6.50032	0.381637	3.50474	0	0
Gm49144	0.175799	0.0396303	3.94471	0.0025987	3.31577e-06	3.06332	2.21351e-06	31.69	7.84248e-05	3.50401	1	0
Spata21	0.000960462	3.70727e-05	3.57875	0.209964	0.0127316	3.41438	7.3472e-06	29.1326	0.000213211	3.49657	1	0
Mapk13	0.667671	0.339544	2.12074	0.0594132	0.000881379	4.85795	0.00272757	16.2284	0.0222289	3.48934	1	0
Nlrp3	0.00479571	0.000285625	2.81999	0.0549723	0.000733949	4.15634	3.43336e-06	30.7558	0.000113957	3.48816	1	0
Gm14455	0.107563	0.0193036	1.84509	0.0344929	0.000271837	5.12147	6.90445e-05	24.3155	0.00131278	3.48328	1	0
Prr7	0.00266569	0.000136039	4.19782	0.184962	0.00982615	2.76714	1.94165e-05	27.0506	0.000472153	3.48248	1	0
E330013P04Rik	0.236116	0.0614056	1.56203	0.132826	0.00434861	5.39731	0.00246418	16.4563	0.0205446	3.47967	1	0
Ifit1	1.46524e-11	4.01369e-14	3.47601	0.145648	0.00555018	3.47874	8.21565e-15	72.0808	2.78405e-12	3.47737	1	0
Gm45472	0.270742	0.0764558	2.96868	0.00654815	1.48857e-05	3.95803	1.67143e-05	27.3723	0.000416076	3.46336	1	0
Kdm4d	0.0138363	0.00116632	2.98193	0.140955	0.00514263	3.93283	7.81182e-05	24.0482	0.00144223	3.45738	1	0
Slfn1	0.267514	0.0750447	4.24822	0.173065	0.00841618	2.65723	0.00528468	14.7345	0.0365114	3.45272	1	0
Cpne2	0.00786892	0.000543123	1.93036	0.019724	0.000116946	4.97444	1.11611e-06	33.1439	4.38307e-05	3.4524	1	0
Il24	0.0508584	0.00681031	7.74197	0.752379	0.525422	-0.842148	0.0237343	11.2657	0.108005	3.44991	0	0
Gm47567	0.00570584	0.000354513	3.77149	0.172932	0.00837472	3.12136	4.07556e-05	25.4546	0.000857133	3.44643	1	0
Hcn4	0.138745	0.0278418	4.66146	0.442871	0.0858532	2.22689	0.016819	12.0727	0.0846187	3.44418	0	0
Gm37689	0.00532054	0.000325936	3.06157	0.100814	0.00241625	3.82642	1.1856e-05	28.1087	0.00031491	3.44399	1	0
Fosl2	0.000144407	3.84031e-06	3.38751	0.0998135	0.00236913	3.49574	1.77553e-07	37.0304	9.56511e-06	3.44162	1	0
Ankrd22	0.000466354	1.53296e-05	3.97705	0.167501	0.0077418	2.90304	2.01123e-06	31.8937	7.1864e-05	3.44005	1	0
Clec4d	0.300486	0.0902306	1.67663	0.0138205	6.02255e-05	5.19736	7.13117e-05	24.2456	0.00134296	3.43699	1	0
Chst13	0.387036	0.134982	2.75082	0.0406297	0.00041061	4.11913	0.000598617	19.601	0.00713383	3.43497	1	0
Gm8871	0.227347	0.0579738	3.04476	0.333161	0.039032	3.82458	0.016046	12.1823	0.0817313	3.43467	0	0
Gpx2	0.52842	0.225412	3.30678	0.169641	0.00808312	3.554	0.0133151	12.6156	0.0716388	3.43039	0	0
Gm38843	0.338672	0.108641	2.82786	0.128567	0.00407677	4.03259	0.00386307	15.4443	0.028894	3.43022	1	0
Sp140l1	6.6759e-06	9.78083e-08	2.49237	0.0935676	0.00206906	4.36593	4.71949e-09	44.6418	4.34897e-07	3.42915	1	0
Gm25549	0.0089632	0.000648413	2.95239	0.376423	0.0537419	3.89713	0.000392535	20.5291	0.00512564	3.42476	1	0
1700019L13Rik	1.26519e-17	1.10272e-20	3.47018	0.224452	0.0144561	3.37738	0	100.381	0	3.42378	1	0
Gsto2	0.00333553	0.000181908	2.84185	0.10908	0.00282055	3.99724	7.94393e-06	28.9657	0.000227077	3.41955	1	0
Iqschfp	0.521267	0.220524	1.88455	0.0626544	0.000961411	4.95301	0.00200541	16.9177	0.0176661	3.41878	1	0
Gm36913	0.863119	0.600752	0.670887	0.0558408	0.000783272	6.1602	0.00407574	15.3232	0.0301443	3.41554	1	0
Birc3	0.000116492	2.98313e-06	3.50826	0.129342	0.00412946	3.31658	2.36669e-07	36.4243	1.21575e-05	3.41242	1	0
Gm43203	0.0351332	0.00411496	2.94884	0.183716	0.00952181	3.8754	0.000436772	20.2946	0.00556831	3.41212	1	0
Adora2b	0.0407581	0.00501398	2.26483	0.0390055	0.000343565	4.55777	2.45848e-05	26.5433	0.000570117	3.4113	1	0
Mir6953	0.0614625	0.00881752	2.13562	0.0796136	0.00148541	4.68656	0.000160355	22.4862	0.00256202	3.41109	1	0
Stx11	3.97116e-06	5.38959e-08	3.35055	0.133453	0.00447298	3.47055	5.5799e-09	44.2918	4.98867e-07	3.41055	1	0
Gm38220	0.00182994	8.49883e-05	2.06016	0.0774187	0.00141811	4.73623	2.04062e-06	31.8629	7.27902e-05	3.39819	1	0
Spata13	0.00399737	0.000228786	3.45828	0.180156	0.00913686	3.33464	2.94288e-05	26.1563	0.00065987	3.39646	1	0
Ccl3	0.419531	0.153616	1.73773	0.0233258	0.000158958	5.04681	0.000283747	21.2403	0.0040118	3.39227	1	0
C330022C24Rik	0.172083	0.0383677	2.21732	0.34177	0.041694	4.56024	0.0118985	12.8759	0.0660294	3.38878	0	0
Dbn1	0.0361971	0.00428765	4.27493	0.213021	0.013211	2.49913	0.000610549	19.5575	0.00723908	3.38703	1	0
Ifi205	0.00467363	0.000276414	4.74486	0.247258	0.0182999	2.02779	6.67424e-05	24.3889	0.00127827	3.38633	1	0
2810403G07Rik	0.122985	0.0234753	4.74519	0.662464	0.347493	2.01818	0.0473855	9.61763	0.173146	3.38169	0	0
Il18rap	0.00180173	8.33788e-05	4.77604	0.401461	0.0652385	1.9815	7.13763e-05	24.2436	0.00134296	3.37877	1	0
Gm46224	0.126369	0.0243256	3.60875	0.10562	0.00262679	3.14765	0.00068104	19.3164	0.00790533	3.3782	1	0
Socs1	0.000503845	1.67293e-05	3.82265	0.16208	0.00707046	2.91832	2.00493e-06	31.9004	7.17609e-05	3.37049	1	0
1700066B17Rik	0.000296303	8.86671e-06	4.66684	0.247734	0.0184485	2.06902	2.71963e-06	31.252	9.2759e-05	3.36793	1	0
Krt86	0.143943	0.0293632	4.14946	0.25246	0.0191472	2.5841	0.00476969	14.9672	0.0340045	3.36678	1	0
Gm15356	0.107348	0.0192472	5.02023	0.503907	0.12783	1.70998	0.0172409	12.0149	0.086143	3.3651	0	0
Slc6a14	0.591386	0.2735	3.15963	0.154142	0.00635844	3.56833	0.0127896	12.7089	0.0695255	3.36398	0	0
Hcar2	0.000491545	1.62597e-05	2.86742	0.0484947	0.000591262	3.8582	1.87084e-07	36.9201	1.00016e-05	3.36281	1	0
4930519G04Rik	0.0124471	0.0010079	3.72571	0.049165	0.000608947	2.99253	9.39272e-06	28.6073	0.000260567	3.35912	1	0
Gm5608	0.0394238	0.00480239	3.60006	0.294186	0.0276317	3.09123	0.00131735	17.8549	0.0129274	3.34564	1	0
Gm50419	0.0434316	0.00547086	4.49797	0.434448	0.081537	2.18487	0.00388757	15.43	0.0290049	3.34142	1	0
Gm31718	0.000813481	3.01502e-05	2.54646	0.0362029	0.00029874	4.13043	1.75865e-07	37.0505	9.49852e-06	3.33845	1	0
Celsr3	0.0583765	0.00823289	2.03623	0.0472669	0.000549997	4.61825	6.02469e-05	24.6104	0.00117748	3.32724	1	0
Gm37691	0.050166	0.00668024	4.388	0.301134	0.0290182	2.2649	0.00185095	17.0969	0.0167047	3.32645	1	0
Gm45267	1.21824e-09	4.85394e-12	3.03605	0.124696	0.00378638	3.60551	5.99631e-13	63.2552	1.63614e-10	3.32078	1	0
Gm6377	1.16797e-15	1.8839e-18	4.61152	0.192408	0.010891	2.02916	0	90.666	0	3.32034	1	0
Egr3	0.00832517	0.000583943	3.32931	0.155275	0.00652167	3.30925	5.13294e-05	24.9567	0.00103397	3.31928	1	0
Ier3	2.94632e-07	2.61689e-09	2.31138	0.0373776	0.000327493	4.3135	2.46694e-11	55.5706	4.42995e-09	3.31244	1	0
Serpina3f	0.000367551	1.14412e-05	6.19832	0.780976	0.577323	0.420629	8.53909e-05	23.8553	0.00154394	3.30947	1	0
Celf6	0.858521	0.592769	-0.375357	0.0294128	0.000220893	6.99006	0.00130163	17.8816	0.0128101	3.30735	1	0
Tmem132e	0.103396	0.0182588	5.41264	0.70061	0.426008	1.19981	0.0455533	9.71282	0.168558	3.30623	0	0
Zswim4	2.7569e-06	3.43709e-08	2.25993	0.0626097	0.000949619	4.34437	8.20731e-10	48.291	9.42271e-08	3.30215	1	0
Pira12	0.002009	9.53888e-05	3.05173	0.083803	0.00168608	3.53387	2.67673e-06	31.2858	9.15931e-05	3.2928	1	0
Foxd4	0.202376	0.0490568	3.55354	0.0819421	0.00162509	3.02819	0.000832055	18.8739	0.00917167	3.29087	1	0
Trem3	0.000459055	1.50516e-05	3.31651	0.105669	0.00265738	3.26113	7.21339e-07	34.0689	3.03714e-05	3.28882	1	0
4933406J09Rik	0.027154	0.00289302	5.64789	0.642593	0.303423	0.92774	0.0070559	14.0762	0.0451002	3.28782	1	0
Col22a1	0.256236	0.0697453	3.22054	0.224542	0.0145554	3.35287	0.00801241	13.7854	0.0497461	3.28671	1	0
Rnf125	0.276337	0.078903	4.58915	0.336673	0.0404678	1.98108	0.0215427	11.4936	0.100692	3.28512	0	0
Gm37084	0.00508113	0.000307685	2.13943	0.10908	0.00281986	4.4023	1.29775e-05	27.915	0.0003362	3.27086	1	0
Ackr1	0.0438215	0.0055418	6.41872	0.957846	0.913398	0.119692	0.031819	10.572	0.131779	3.26921	0	0
Gm49948	0.816534	0.517561	1.40482	0.0607488	0.00090964	5.13138	0.00407759	15.3222	0.0301443	3.2681	1	0
Ifit3	0.0427237	0.00535755	3.28274	0.167271	0.00771567	3.24917	0.000458583	20.1875	0.00578669	3.26595	1	0
Sdc4	4.47598e-05	9.10281e-07	2.22235	0.0700975	0.00114062	4.3064	2.25159e-08	41.3714	1.63123e-06	3.26438	1	0
Rgs16	0.000163637	4.43492e-06	5.83665	0.65492	0.327263	0.691318	2.09623e-05	26.886	0.000500797	3.26398	1	0
4930500F10Rik	0.46584	0.182338	1.81564	0.372814	0.0525234	4.70792	0.0540947	9.29678	0.188764	3.26178	0	0
Gm12223	0.000209183	5.99923e-06	4.63155	0.43413	0.0811264	1.88952	7.56113e-06	29.0713	0.000218213	3.26054	1	0
Il1rap	0.0176226	0.00160838	2.55369	0.0862617	0.00179954	3.96213	3.9805e-05	25.5055	0.000840505	3.25791	1	0
Egln3	0.905859	0.685135	0.332837	0.0137752	5.8751e-05	6.18169	0.00044762	20.2407	0.00566878	3.25726	1	0
Nfil3	0.000587959	2.01981e-05	3.12105	0.111523	0.00293657	3.39083	1.04631e-06	33.2809	4.16345e-05	3.25594	1	0
Cd33	0.000872167	3.29044e-05	3.33483	0.148123	0.00574268	3.17631	3.11438e-06	30.9635	0.000104359	3.25557	1	0
Ifi202b	0.912806	0.704627	0.527558	0.247258	0.0182469	5.98333	0.0688359	8.70769	0.220699	3.25544	0	0
Btbd16	0.0180342	0.00166016	4.43999	0.446419	0.0881939	2.06804	0.00143913	17.6581	0.013838	3.25402	1	0
Necab2	0.177764	0.0404624	2.91922	0.342807	0.0423046	3.58545	0.012616	12.7405	0.0688651	3.25233	0	0
E230016M11Rik	0.0140918	0.00119313	2.08736	0.054432	0.000714119	4.41558	1.27597e-05	27.9513	0.000332656	3.25147	1	0
Gm26535	0.0936836	0.0158579	2.81588	0.0869853	0.00181866	3.68365	0.000330328	20.9075	0.00451835	3.24976	1	0
Gm29010	0.0574456	0.00806161	3.29961	0.24632	0.0180535	3.19785	0.0014314	17.6701	0.0137953	3.24873	1	0
Dgat1	0.00592341	0.000371965	2.17101	0.0847923	0.00171385	4.32579	9.73177e-06	28.5314	0.000267624	3.2484	1	0
Gm13889	0.0233381	0.00235653	5.01814	0.374694	0.0528924	1.4666	0.00124518	17.9801	0.0124282	3.24237	1	0
Bcl2l15	0.00228239	0.000111401	2.89566	0.200883	0.0117619	3.58455	1.90584e-05	27.0905	0.00046506	3.2401	1	0
Gm14549	0.0037861	0.000213086	2.05642	0.256311	0.0198076	4.42154	5.64544e-05	24.751	0.00111476	3.23898	1	0
Itpkc	0.00169063	7.64832e-05	3.39394	0.184962	0.00982684	3.07892	1.13498e-05	28.2022	0.000302229	3.23643	1	0
Map3k8	0.000400672	1.27382e-05	3.83503	0.241618	0.0172933	2.6328	3.59691e-06	30.6567	0.000118636	3.23391	1	0
Gm12840	0.237598	0.0620177	3.66751	0.529245	0.152363	2.79864	0.0534996	9.32365	0.1874	3.23308	0	0
Npc1l1	0.00063173	2.20767e-05	3.64253	0.271545	0.0227343	2.8233	7.78186e-06	29.0097	0.000223052	3.23292	1	0
Art3	3.68459e-18	3.05851e-21	3.29826	0.167501	0.00774046	3.16709	0	104.195	0	3.23267	1	0
Itgam	0.00167805	7.57748e-05	3.34638	0.0399603	0.000383197	3.10845	5.32959e-07	34.7094	2.3288e-05	3.22741	1	0
Pim1	1.35272e-08	8.25309e-11	3.16941	0.111418	0.00292557	3.28312	7.25608e-12	58.1042	1.46587e-09	3.22627	1	0
Gm49339	0.188126	0.0439356	1.69508	0.049165	0.000607786	4.75559	0.00030791	21.0614	0.00426727	3.22534	1	0
Fut2	0.0169782	0.00152348	3.81941	0.245781	0.0178908	2.62876	0.000313726	21.0205	0.00433074	3.22408	1	0
4933433G15Rik	0.0411119	0.00507969	2.04969	0.0913086	0.00194292	4.39184	0.000123625	23.0521	0.00208959	3.22077	1	0
Rnf19b	0.000287453	8.57801e-06	2.55082	0.100771	0.00241055	3.88807	3.86554e-07	35.3884	1.78888e-05	3.21945	1	0
Clec4e	0.281259	0.0814232	2.00612	0.0181815	0.000101941	4.43151	0.000105408	23.3984	0.00183938	3.21882	1	0
Plscr1	0.00169559	7.69072e-05	2.97596	0.15339	0.00624715	3.45862	7.47032e-06	29.0971	0.000216039	3.21729	1	0
9830107B12Rik	0.271255	0.0767133	3.94983	0.260281	0.0206574	2.48433	0.0118018	12.8947	0.0656316	3.21708	0	0
Eid3	0.102784	0.0180919	2.15289	0.114719	0.00308456	4.28108	0.000602344	19.5873	0.00717012	3.21698	1	0
Aldh3b2	0.626665	0.302946	1.1354	0.224891	0.0146915	5.29824	0.02855	10.8294	0.122216	3.21682	0	0
Fpr2	0.0150957	0.00129756	4.21973	0.306893	0.0302173	2.21364	0.000437043	20.2932	0.00556839	3.21668	1	0
Gm50437	0.286804	0.0841105	3.28295	0.41198	0.0695885	3.14967	0.0359427	10.2816	0.143131	3.21631	0	0
Gm26885	1.02601e-07	7.83942e-10	2.98166	0.0796136	0.00148062	3.4448	3.30596e-11	54.964	5.83682e-09	3.21323	1	0
ENSMUST00000177685	0.172177	0.0384362	1.47773	0.198348	0.0115123	4.94165	0.00385988	15.4462	0.0288804	3.20969	1	0
Ms4a20	0.00153344	6.66991e-05	3.00275	0.165575	0.00746073	3.40675	7.71985e-06	29.0268	0.00022171	3.20475	1	0
Gm49368	0.0018173	8.42503e-05	3.33967	0.0435453	0.000474393	3.06488	7.20826e-07	34.0704	3.03714e-05	3.20228	1	0
Kcne4	0.0519953	0.00703142	4.06985	0.301037	0.0289022	2.33278	0.00193087	17.0024	0.0171896	3.20131	1	0
Gm20319	0.0213693	0.00208602	2.59023	0.112651	0.00297674	3.80248	8.06582e-05	23.9789	0.00147616	3.19635	1	0
Gm45266	0.000126023	3.28474e-06	2.81285	0.154414	0.00644835	3.57262	3.95455e-07	35.3403	1.82604e-05	3.19274	1	0
Gm36752	0.00861778	0.000614483	4.07496	0.509483	0.132306	2.29767	0.000846928	18.8347	0.00928703	3.18631	1	0
Trim30b	0.0733601	0.011229	3.56296	0.151818	0.00611622	2.79459	0.000727042	19.1721	0.00831074	3.17878	1	0
4930438A08Rik	0.0311564	0.0034805	2.79028	0.301134	0.0290602	3.55621	0.00103157	18.3979	0.0107666	3.17324	1	0
Col2a1	0.671634	0.343985	1.53647	0.589665	0.218169	4.80816	0.269391	5.17929	0.508488	3.17231	0	0
Garin4	0.00033169	1.02147e-05	5.77456	0.759826	0.538999	0.567461	7.21786e-05	24.2194	0.00135399	3.17101	1	0
Fpr3	0.0104458	0.000803354	4.11527	0.306473	0.0301358	2.20647	0.000281529	21.2575	0.00399799	3.16087	1	0
Bcl3	0.000870274	3.27969e-05	2.92892	0.0954908	0.00215809	3.39209	1.23606e-06	32.9274	4.75879e-05	3.16051	1	0
Gm44080	0.00100758	3.93711e-05	3.67484	0.597497	0.228504	2.63724	0.000113523	23.2374	0.00195342	3.15604	1	0
Srgn	0.000410179	1.30915e-05	3.12613	0.138432	0.00483238	3.1806	1.11191e-06	33.1519	4.37477e-05	3.15337	1	0
Dynlt2a3	0.657263	0.329498	0.664515	0.147596	0.00567989	5.64105	0.0136265	12.562	0.0728852	3.15278	0	0
Enthd1	0.444156	0.169257	1.9194	0.000665178	5.2679e-07	4.37353	1.53653e-06	32.4656	5.67355e-05	3.14647	1	0
Ccdc63	1.00165e-05	1.58808e-07	2.58381	0.117137	0.00326005	3.7067	1.15874e-08	42.7632	9.29204e-07	3.14525	1	0
Dio2	1.67715e-06	1.956e-08	4.81324	0.573481	0.197255	1.46852	7.86057e-08	38.7461	4.69178e-06	3.14088	1	0
Ccl17	0.0688033	0.0102545	4.00262	0.339635	0.0412675	2.27468	0.00371031	15.5354	0.0280712	3.13865	1	0
Gm37468	0.215383	0.0536446	3.48107	0.117137	0.00333174	2.77898	0.0017211	17.2593	0.0157906	3.13003	1	0
G0s2	0.857638	0.590528	1.4591	0.0300023	0.000226711	4.78774	0.00132789	17.8371	0.0130226	3.12342	1	0
Gm47009	0.000934354	3.56772e-05	2.24566	0.116992	0.00320836	3.99707	1.94396e-06	31.966	6.98164e-05	3.12137	1	0
Gm28513	0.00032064	9.71474e-06	5.78792	0.748812	0.518675	0.452615	6.65037e-05	24.3967	0.00127602	3.12027	1	0
Ankdd1a	0.246827	0.0657687	1.42887	0.118442	0.00348077	4.80781	0.00214781	16.7642	0.0185854	3.11834	1	0
Csf2	8.61694e-05	2.05152e-06	4.82613	0.523625	0.145614	1.40668	4.78678e-06	30.0474	0.000151006	3.1164	1	0
Oasl1	0.307501	0.0937027	1.79185	0.0557256	0.000767303	4.43655	0.000757827	19.0805	0.0085694	3.1142	1	0
Gm11639	0.0584962	0.00825705	2.91167	0.210949	0.0128191	3.31385	0.00107473	18.307	0.0110904	3.11276	1	0
Gm17749	0.597074	0.278356	1.1111	0.0609939	0.000918967	5.1135	0.00237155	16.5422	0.0199314	3.1123	1	0
Jaml	0.0635385	0.00922988	3.35504	0.151818	0.00609611	2.8621	0.000606856	19.5708	0.00719935	3.10857	1	0
Gm36231	0.176611	0.040028	3.3875	0.316736	0.0343063	2.82523	0.0104235	13.1812	0.0600818	3.10636	0	0
Basp1	0.693243	0.367726	0.703684	0.00654815	1.51781e-05	5.50047	7.30944e-05	24.1921	0.00136508	3.10208	1	0
Ofcc1	0.0675183	0.0100378	3.87418	0.167519	0.00775817	2.32284	0.000814603	18.9208	0.0090268	3.09851	1	0
ENSMUST00000195093	0.00045632	1.49051e-05	5.02147	0.680334	0.38542	1.17262	7.50677e-05	24.1345	0.00139326	3.09705	1	0
4833419F23Rik	0.00595777	0.000374617	2.59644	0.137076	0.00475452	3.59519	2.53601e-05	26.4765	0.000584228	3.09581	1	0
Gm37186	0.322743	0.100504	1.50617	0.342399	0.0421114	4.67716	0.0273622	10.93	0.118728	3.09166	0	0
Mir223	0.0202861	0.0019365	2.85453	0.0576975	0.000847903	3.31034	2.35123e-05	26.6392	0.000548881	3.08244	1	0
Nfkbia	3.97116e-06	5.34867e-08	2.76947	0.139589	0.00497425	3.39461	6.13187e-09	44.0946	5.30167e-07	3.08204	1	0
Hcrtr1	0.0884677	0.0146797	3.34947	0.70061	0.425119	2.81294	0.0379223	10.1533	0.148619	3.0812	0	0
B230303O12Rik	0.153459	0.0323492	2.73412	0.15895	0.00680767	3.41907	0.00207469	16.8417	0.0180806	3.0766	1	0
Lpcat2	0.138817	0.0278703	2.91022	0.0558408	0.000789553	3.23832	0.000257993	21.4485	0.00374509	3.07427	1	0
Ush1c	0.0339804	0.0039334	5.28499	0.838149	0.685059	0.85693	0.0186373	11.833	0.0912112	3.07096	0	0
Hrh2	0.253675	0.0686348	3.93673	0.248642	0.0186066	2.2035	0.00978635	13.3264	0.0576735	3.07011	0	0
Mir22hg	0.00636984	0.000408987	1.91757	0.0626097	0.000957823	4.21954	6.17091e-06	29.5053	0.000184951	3.06856	1	0
Ccl4	0.16399	0.0356648	2.40322	0.100986	0.00242928	3.73038	0.000897046	18.7075	0.00967445	3.0668	1	0
Tiparp	1.34147e-05	2.24377e-07	2.66608	0.128177	0.00405843	3.46596	1.98668e-08	41.6338	1.48771e-06	3.06602	1	0
Gm10463	0.0961222	0.0164326	2.42622	0.302338	0.0292827	3.70408	0.00415713	15.2785	0.0306246	3.06515	1	0
Siglece	0.0723277	0.011005	3.87595	0.224891	0.0147914	2.25088	0.00158272	17.4462	0.0148186	3.06341	1	0
Erich3	0.763005	0.445764	1.91377	0.0266177	0.000188796	4.20404	0.000873799	18.7656	0.00951219	3.05891	1	0
Urah	0.125235	0.0240656	2.77392	0.279008	0.0242663	3.34353	0.0049321	14.8913	0.034773	3.05873	1	0
Gm34829	0.396177	0.140308	1.84754	0.264087	0.0214088	4.26838	0.0204496	11.6157	0.0972774	3.05796	0	0
Gm47708	0.239801	0.062889	3.41097	0.235651	0.0163296	2.7031	0.00809358	13.7623	0.0500136	3.05704	0	0
Lin28a	0.0914176	0.0153165	3.58072	0.135212	0.00463076	2.53129	0.000748554	19.1077	0.00850574	3.056	1	0
Gm49662	0.00162053	7.19032e-05	3.13649	0.256688	0.0199211	2.97217	2.07068e-05	26.9123	0.000496633	3.05433	1	0
Fbxw10	0.000979507	3.79704e-05	5.29942	0.61131	0.251436	0.804823	0.000119905	23.1185	0.00203819	3.05212	1	0
Gm15832	0.00273146	0.000141028	2.25984	0.0660378	0.00102557	3.8306	2.4225e-06	31.4981	8.39879e-05	3.04522	1	0
Fam110c	0.807148	0.503102	1.61448	0.149513	0.00595389	4.47267	0.0204008	11.6213	0.0971709	3.04358	0	0
Inhbb	0.313571	0.0963723	4.20205	0.07085	0.00117914	1.88371	0.00114574	18.165	0.0116638	3.04288	1	0
D730003K21Rik	0.825135	0.529793	1.08546	0.143825	0.0053658	4.99904	0.0195098	11.726	0.0940572	3.04225	0	0
Tfpi2	0.157615	0.033668	5.12905	0.541559	0.161821	0.952999	0.0338467	10.4249	0.137308	3.04102	0	0
Wfdc17	0.0238923	0.00242949	2.24166	0.0196943	0.000115038	3.83449	4.49697e-06	30.1806	0.000142721	3.03807	1	0
Hif1a	2.07547e-05	3.72127e-07	2.90944	0.127703	0.00395273	3.16347	3.13855e-08	40.6748	2.14791e-06	3.03645	1	0
Dmkn	0.687111	0.360281	1.22467	0.0684353	0.00109771	4.84811	0.00349425	15.6708	0.0268638	3.03639	1	0
Akap12	0.0787357	0.0124276	4.42974	0.278768	0.0241924	1.64101	0.00273883	16.2191	0.022312	3.03537	1	0
Gm12503	0.245167	0.0651025	2.90406	0.366705	0.0489768	3.16572	0.0215167	11.4964	0.100647	3.03489	0	0
Gk	0.00202457	9.64639e-05	2.3755	0.10908	0.00283203	3.69341	4.40191e-06	30.2262	0.000140156	3.03446	1	0
Kif1a	0.45189	0.173501	2.05471	0.0786169	0.00145054	4.00624	0.00233735	16.5748	0.0197523	3.03048	1	0
Tnfsf14	0.00167566	7.51799e-05	3.10303	0.148123	0.00579897	2.94863	6.82099e-06	29.2914	0.000200995	3.02583	1	0
Ucma	0.999817	0.99939	-0.0022444	0.18592	0.0100069	6.0497	0.0560555	9.21018	0.193133	3.02373	0	0
Pla2g7	0.26023	0.0716944	3.73015	0.0490381	0.00060016	2.31428	0.000475618	20.1073	0.00593041	3.02221	1	0
Ggt1	0.0203642	0.00194733	2.68316	0.197985	0.0114545	3.36031	0.000261215	21.4213	0.00377351	3.02174	1	0
Slc28a3	0.501204	0.205316	2.13678	0.312416	0.0326751	3.89752	0.0402815	10.0087	0.155344	3.01715	0	0
Slfn2	2.66565e-10	9.07211e-13	3.1536	0.16833	0.00788276	2.87985	2.4003e-13	65.143	6.72405e-11	3.01673	1	0
Nlrp6	0.144578	0.0295889	4.15476	0.419475	0.073259	1.87728	0.0154643	12.2682	0.0795697	3.01602	0	0
4933432I03Rik	0.518994	0.218893	1.1917	0.0183833	0.000105949	4.83807	0.000270685	21.3435	0.00388728	3.01488	1	0
Gm44876	0.0205813	0.00197505	3.27904	0.161084	0.00700462	2.74867	0.00016862	22.3767	0.00267778	3.01385	1	0
Gm17041	0.376048	0.128844	2.7204	0.154414	0.00644309	3.30633	0.00671916	14.1878	0.0434404	3.01336	1	0
Artn	0.206373	0.0503726	3.75143	0.638363	0.295279	2.26919	0.0774658	8.41628	0.238365	3.01031	0	0
Arid5a	0.00237465	0.000116889	3.25211	0.144102	0.00541107	2.76824	9.6605e-06	28.5472	0.000266361	3.01018	1	0
Gm45222	4.07505e-05	8.20287e-07	3.10471	0.256688	0.0199241	2.90671	3.09373e-07	35.8589	1.50461e-05	3.00571	1	0
Muc13	0.0220942	0.00219018	3.99685	0.456453	0.0952725	2.0139	0.00197704	16.9496	0.0175191	3.00538	1	0
Maff	2.57032e-07	2.22959e-09	3.2289	0.0925356	0.00200334	2.77953	1.21199e-10	52.2688	1.83194e-08	3.00421	1	0
Il4ra	0.0248058	0.00256047	3.26421	0.171558	0.00824949	2.73955	0.00024851	21.5303	0.00365353	3.00188	1	0
Mab21l3	3.41036e-07	3.07265e-09	5.26478	0.639102	0.296841	0.736394	1.98975e-08	41.6306	1.48771e-06	3.00059	1	0
Gm14764	0.00134013	5.58989e-05	2.46335	0.128177	0.00404519	3.5374	3.68627e-06	30.6044	0.000121013	3.00037	1	0
Rel	6.50049e-08	4.69447e-10	3.00828	0.202237	0.0118693	2.99203	1.49961e-10	51.8265	2.23452e-08	3.00015	1	0
Or2y1g	0.0527489	0.00718527	3.55377	0.478259	0.108884	2.44635	0.00637873	14.3064	0.0418934	3.00006	1	0
Irak3	0.00221422	0.000107706	2.22441	0.10908	0.00279198	3.77546	4.81654e-06	30.0342	0.000151717	2.99994	1	0
Gm15283	1.63114e-05	2.84353e-07	2.88763	0.138623	0.00486088	3.10287	2.95787e-08	40.7992	2.05778e-06	2.99525	1	0
Bcl2a1b	0.000157671	4.24163e-06	3.39415	0.200082	0.0116964	2.59518	8.84035e-07	33.6381	3.61353e-05	2.99467	1	0
Pp2d1	0.0193024	0.00181456	3.49899	0.284195	0.0252355	2.48768	0.000503311	19.9828	0.00620209	2.99334	1	0
Gm20234	1.27333e-09	5.12628e-12	3.10473	0.166797	0.00757783	2.8775	1.23834e-12	61.7583	3.06089e-10	2.99112	1	0
ENSMUST00000180142	0.234623	0.0609198	2.1856	0.339306	0.0411272	3.79635	0.0175114	11.9786	0.0872455	2.99098	0	0
Gm50345	0.0384613	0.00463885	2.26738	0.256688	0.0199326	3.71114	0.000951335	18.5774	0.0100947	2.98926	1	0
Zcchc12	0.909614	0.695216	0.87043	0.0680344	0.00108497	5.10715	0.00617741	14.3795	0.0409553	2.98879	1	0
Fst	0.781039	0.467535	1.91679	0.110409	0.00288678	4.05955	0.0102681	13.2158	0.0594799	2.98817	0	0
9230109A22Rik	0.393805	0.138976	1.2132	0.164462	0.00737305	4.7629	0.00807793	13.7668	0.0499757	2.98805	1	0
Gm17098	0.209407	0.0514122	1.63545	0.190837	0.0106664	4.33939	0.00466594	15.0171	0.0335366	2.98742	1	0
Mgam	0.00278579	0.000144411	2.4842	0.0855613	0.00177302	3.49012	4.14227e-06	30.3558	0.000133891	2.98716	1	0
Abcb11	0.281259	0.0815504	2.15935	0.288696	0.026336	3.81191	0.0153419	12.2867	0.0791777	2.98563	0	0
Car6	0.373967	0.127638	1.4549	0.240252	0.0170638	4.50755	0.0155276	12.2587	0.0797837	2.98122	0	0
ENSMUST00000171830	0.168762	0.037303	3.26442	0.177217	0.00885635	2.69237	0.00297837	16.0306	0.0237659	2.97839	1	0
Sox9	0.191064	0.0450189	4.66286	0.652641	0.32328	1.29216	0.0761145	8.45982	0.236144	2.97751	0	0
Cyp2t4	0.017282	0.00155577	2.77046	0.169641	0.00808452	3.172	0.000154499	22.5672	0.00249119	2.97123	1	0
Gm16175	0.00101817	3.99764e-05	2.73695	0.117331	0.00337005	3.20182	2.26604e-06	31.6401	7.9748e-05	2.96939	1	0
Alx4	0.279466	0.0805317	3.49706	0.396763	0.0618149	2.43179	0.0313753	10.6054	0.130482	2.96443	0	0
Gm37357	0.0697587	0.0104635	3.44737	0.336434	0.0404107	2.47779	0.00370767	15.537	0.0280613	2.96258	1	0
Gm36816	0.00415057	0.000239782	2.72093	0.372673	0.0524171	3.20332	0.000154397	22.5686	0.00249119	2.96212	1	0
Ninj1	0.00829947	0.000581452	1.65738	0.0171188	8.80899e-05	4.26686	9.11058e-07	33.5743	3.70808e-05	2.96212	1	0
Acp3	0.288184	0.0847304	2.38407	0.0671969	0.00105292	3.53843	0.000921091	18.6489	0.00984841	2.96125	1	0
Gadd45b	3.41036e-07	3.08565e-09	2.10027	0.0746401	0.00134463	3.81868	1.12888e-10	52.4163	1.71868e-08	2.95947	1	0
Malt1	7.79025e-07	8.18018e-09	3.62369	0.308465	0.0309712	2.29522	5.85143e-09	44.1925	5.14655e-07	2.95946	1	0
Rrh	0.00474028	0.000281536	4.88053	0.624232	0.270205	1.03059	0.000797531	18.9676	0.00892233	2.95556	1	0
Txndc2	0.146058	0.030013	1.29707	0.350546	0.0442842	4.61215	0.0101321	13.2465	0.0590335	2.95461	0	0
ENSMUST00000054427	0.755731	0.436732	1.05356	0.0288681	0.000213281	4.85533	0.000957675	18.5627	0.0101415	2.95444	1	0
ENSMUST00000171515	0.356447	0.118572	1.82783	0.0059886	1.27707e-05	4.08027	2.1806e-05	26.8012	0.000514208	2.95405	1	0
Gm44187	0.0288216	0.00313408	2.36911	0.130883	0.00423726	3.52159	0.000162404	22.4585	0.00259081	2.94535	1	0
Or2b11	0.111925	0.0204534	3.69684	0.523767	0.145703	2.19148	0.0203119	11.6316	0.0969891	2.94416	0	0
ENSMUST00000165250	0.927693	0.740452	-0.302938	0.0101976	3.82924e-05	6.18869	0.000325238	20.9415	0.00446035	2.94287	1	0
Ltb4r1	0.0343247	0.00399035	3.30616	0.0671969	0.00105195	2.57119	5.61689e-05	24.762	0.00111121	2.93867	1	0
Prrx2	0.100704	0.0175878	2.3136	0.0989069	0.00231605	3.5633	0.000452494	20.2169	0.0057236	2.93845	1	0
Gm50346	0.17634	0.0398438	1.97382	0.126403	0.00388576	3.90219	0.00151312	17.5465	0.0143612	2.93801	1	0
Gm33936	0.223279	0.0565008	2.62617	0.324674	0.0365093	3.24602	0.0148186	12.3674	0.0771976	2.9361	0	0
Sh2d5	0.0344309	0.00400875	2.05905	0.163985	0.00727524	3.80871	0.000333718	20.8851	0.00454991	2.93388	1	0
Gm36043	0.000437098	1.41214e-05	3.29006	0.17674	0.00881969	2.57675	2.10465e-06	31.7972	7.48202e-05	2.9334	1	0
Gm10684	0.0961222	0.0164288	3.02575	0.167271	0.00770578	2.82388	0.00126274	17.949	0.0125363	2.92482	1	0
Pglyrp1	0.26123	0.072135	2.93818	0.224477	0.0144857	2.90727	0.00821711	13.7276	0.0506726	2.92273	0	0
Isg15	7.60497e-05	1.75179e-06	2.1344	0.0396621	0.000372129	3.70704	1.44402e-08	42.3023	1.13628e-06	2.92072	1	0
Gm23722	0.0122644	0.000989543	1.93146	0.195284	0.0111624	3.90301	0.000137116	22.8269	0.00227551	2.91723	1	0
Gm14461	0.692082	0.36655	0.985858	0.168044	0.00781457	4.84679	0.0196368	11.7108	0.0945391	2.91632	0	0
Thbs4	0.176611	0.0399911	2.89373	0.0479234	0.000577172	2.92809	0.000269513	21.3529	0.0038731	2.91091	1	0
Pfkfb3	0.00940946	0.00069666	3.072	0.18592	0.00999649	2.74974	8.96617e-05	23.7495	0.00161008	2.91087	1	0
Armc12	0.417208	0.152293	2.93599	0.301134	0.0290649	2.8794	0.0284182	10.8403	0.121875	2.9077	0	0
4930423D22Rik	0.966857	0.858312	-0.290281	0.118442	0.00349364	6.10529	0.0204195	11.6192	0.0972158	2.9075	0	0
1700037F03Rik	0.383648	0.133068	1.04356	0.189326	0.0104533	4.76341	0.0105406	13.1555	0.0605409	2.90349	0	0
Cd274	5.89101e-05	1.28363e-06	3.46404	0.224542	0.0145548	2.34241	3.51159e-07	35.5913	1.67679e-05	2.90323	1	0
Gm34471	0.169992	0.0377322	1.68508	0.200082	0.0116662	4.11507	0.00384212	15.4566	0.0287782	2.90008	1	0
Gm42567	0.101318	0.0177455	1.97222	0.23517	0.0162023	3.82592	0.00263201	16.3084	0.0216178	2.89907	1	0
Tcp10b	0.00245348	0.000121992	3.51917	0.412027	0.0698207	2.27547	0.000107946	23.3468	0.00187744	2.89732	1	0
Ccl2	0.393267	0.138559	1.77751	0.00786504	1.89598e-05	4.01404	3.63838e-05	25.6993	0.000784829	2.89578	1	0
Gm12981	0.373673	0.127468	1.14588	0.0728553	0.00127529	4.64414	0.00158079	17.4489	0.0148072	2.89501	1	0
Emilin2	0.0153576	0.00133026	3.16517	0.0355119	0.000289287	2.6238	6.0689e-06	29.5409	0.000182676	2.89449	1	0
Gm43625	0.0755219	0.0116884	2.19738	0.181957	0.00934624	3.58358	0.00110575	18.2439	0.0113492	2.89048	1	0
Ifitm1	0.426817	0.158446	2.2157	0.0807327	0.00154383	3.55968	0.00227878	16.6317	0.019399	2.88769	1	0
Fpr1	0.0277329	0.00298232	4.02177	0.437323	0.0823313	1.73471	0.00228647	16.6241	0.019441	2.87824	1	0
Rnf149	0.0130292	0.00107696	1.98135	0.0542997	0.000696127	3.77012	1.13232e-05	28.2072	0.000301903	2.87574	1	0
Hormad2	0.0399346	0.00488345	2.28974	0.0819421	0.00160962	3.45545	0.00010025	23.5073	0.00176848	2.87259	1	0
Gm37359	0.903015	0.679262	0.504798	0.14212	0.00523783	5.23945	0.0236192	11.2772	0.107591	2.87212	0	0
Il10ra	0.0032406	0.00017505	3.27817	0.231799	0.015701	2.45748	3.79411e-05	25.6089	0.000809282	2.86783	1	0
Cish	0.450976	0.172873	2.42694	0.143825	0.00536182	3.30271	0.00740017	13.9673	0.0468024	2.86482	1	0
ENSMUST00000221833	2.76398e-05	5.19666e-07	2.77861	0.158735	0.00675278	2.94818	7.18257e-08	38.9358	4.34887e-06	2.8634	1	0
Gm37800	0.852328	0.579333	0.662597	0.0100012	3.52366e-05	5.06343	0.000240868	21.5986	0.00356383	2.86301	1	0
Gm12867	0.0278356	0.00299567	1.84799	0.117486	0.00340652	3.86031	0.000127485	22.9853	0.00214277	2.85415	1	0
Ppp1r3d	0.175967	0.0396939	2.99852	0.209964	0.01272	2.70621	0.00433771	15.1823	0.0316715	2.85236	1	0
Gm34643	0.727642	0.403806	0.917418	0.0399603	0.000385343	4.78561	0.00151997	17.5364	0.0144044	2.85151	1	0
Tifa	0.00122433	5.01542e-05	3.39421	0.165184	0.00742798	2.30661	5.88729e-06	29.6058	0.000179004	2.85041	1	0
Skor1	0.711881	0.386875	1.6313	0.167111	0.00768504	4.0579	0.0202714	11.6363	0.0968447	2.8446	0	0
Gm31683	0.32185	0.100047	3.85692	0.241084	0.0172115	1.82607	0.012681	12.7286	0.0691123	2.8415	0	0
Abtb2	0.0167529	0.00149631	1.80315	0.10562	0.00263914	3.87433	5.30824e-05	24.8841	0.00106013	2.83874	1	0
Pde4b	6.5815e-09	3.22328e-11	2.46041	0.149431	0.00591601	3.20521	5.7756e-12	58.5763	1.18966e-09	2.83281	1	0
Rabgef1	1.37366e-05	2.31471e-07	1.86066	0.132808	0.00432821	3.79359	2.17617e-08	41.4428	1.58755e-06	2.82713	1	0
C230085N15Rik	0.145231	0.0297875	4.47922	0.611198	0.250528	1.16945	0.0440134	9.7957	0.1646	2.82434	0	0
Rubcnl	0.0113761	0.000899453	3.17308	0.269929	0.0223503	2.47545	0.00023751	21.6293	0.00353156	2.82426	1	0
Cd164l2	0.571458	0.257875	2.18014	0.45888	0.0974163	3.46239	0.117669	7.36808	0.312449	2.82127	0	0
Sema4c	0.00662494	0.000429491	3.73473	0.181697	0.00927414	1.90213	5.35075e-05	24.8669	0.00106518	2.81843	1	0
Batf	0.0499363	0.0066322	3.66574	0.31553	0.0337413	1.96696	0.00210461	16.8097	0.0182945	2.81635	1	0
Sbno2	0.00335263	0.000182979	2.68029	0.133964	0.00449882	2.95118	1.23562e-05	28.0202	0.000324795	2.81574	1	0
Gm37255	0.190591	0.0448595	1.88816	0.242704	0.0174986	3.74249	0.00639745	14.2997	0.0419921	2.81533	1	0
Ngf	0.176611	0.0400135	3.07218	0.567027	0.189289	2.54765	0.0445588	9.76603	0.165925	2.80991	0	0
Osgin1	0.0526853	0.00716624	1.74046	0.0148041	6.93161e-05	3.87576	7.70696e-06	29.0304	0.00022171	2.80811	1	0
Tal2	0.0283522	0.00306656	1.41647	0.191739	0.0107881	4.19394	0.000374376	20.633	0.00494695	2.8052	1	0
Bnip5	0.232742	0.0601609	2.90914	0.184586	0.00963839	2.69738	0.00490135	14.9055	0.0346375	2.80326	1	0
Aldh8a1	0.111579	0.0203717	3.93566	0.662888	0.350574	1.66693	0.042435	9.88359	0.160641	2.8013	0	0
Gm29094	0.000458836	1.50254e-05	3.04474	0.203337	0.0120317	2.55276	2.98759e-06	31.052	0.000100753	2.79875	1	0
Or2y1f	0.259742	0.0714738	2.86939	0.316736	0.0342447	2.7219	0.0171641	12.0253	0.0859025	2.79564	0	0
4931406G06Rik	0.0912783	0.0152598	1.29417	0.149473	0.00593287	4.29637	0.000933389	18.6196	0.00994952	2.79527	1	0
Esrrb	0.954344	0.812097	0.611181	0.128999	0.00410241	4.97682	0.0223358	11.4086	0.103357	2.794	0	0
Gm37120	6.20771e-06	9.01759e-08	2.06941	0.335145	0.0401252	3.51339	7.39486e-08	38.8745	4.45175e-06	2.7914	1	0
Gpr27	0.793456	0.483042	1.59047	0.0703431	0.00115766	3.98563	0.00474702	14.978	0.0338774	2.78805	1	0
Ppp1r3b	0.190211	0.0446989	2.45439	0.125322	0.00381699	3.11684	0.00165089	17.3522	0.015253	2.78562	1	0
Capns2	0.47239	0.186415	1.99624	0.123291	0.00371178	3.56625	0.00572644	14.552	0.038748	2.78124	1	0
Meig1	0.81773	0.519439	-0.940113	0.00858705	2.26907e-05	6.50009	0.000145546	22.6971	0.00238341	2.77999	1	0
Alpl	0.354261	0.117221	4.06358	0.396763	0.0621141	1.49235	0.0431221	9.84495	0.162277	2.77796	0	0
Dusp2	2.44246e-05	4.55161e-07	3.99436	0.332177	0.0386983	1.55642	3.32104e-07	35.7091	1.59668e-05	2.77539	1	0
Gm16174	0.0815181	0.013107	1.8344	0.0935676	0.00204755	3.71633	0.000309319	21.0514	0.00427833	2.77536	1	0
Gm2396	0.0065879	0.000426543	2.79419	0.249177	0.018707	2.7565	0.000101646	23.4773	0.0017856	2.77534	1	0
Gm17088	0.00299634	0.000157689	3.27035	0.322291	0.0355604	2.27915	7.34099e-05	24.1828	0.00136854	2.77475	1	0
Plin5	0.75774	0.439536	1.09999	0.0557256	0.000775007	4.44641	0.00306057	15.9693	0.0243202	2.7732	1	0
4933416M07Rik	0.0210585	0.00204781	2.20206	0.144691	0.00546947	3.34269	0.000138881	22.7991	0.00229398	2.77237	1	0
Lmnb1	0.0722669	0.0109867	1.77887	0.117137	0.00333211	3.76196	0.000410577	20.4304	0.00530845	2.77042	1	0
Padi4	0.358417	0.119571	2.25931	0.0703155	0.00115068	3.28096	0.00136092	17.7825	0.0132805	2.77014	1	0
ENSMUST00000198589	0.0786062	0.0123887	1.7455	0.365698	0.0486218	3.79134	0.00506866	14.8293	0.035496	2.76842	1	0
Gm25820	0.0786062	0.0123887	1.7455	0.365698	0.0486218	3.79134	0.00506866	14.8293	0.035496	2.76842	1	0
Tnc	0.339934	0.109483	3.57019	0.0474411	0.00056302	1.96408	0.000659202	19.3884	0.00771578	2.76713	1	0
Plk3	0.00869492	0.000621331	1.82098	0.128177	0.00405177	3.70847	3.49735e-05	25.7845	0.000760185	2.76473	1	0
Gm17056	0.0038467	0.000217449	3.37347	0.386336	0.0574044	2.15522	0.000153425	22.5824	0.00248723	2.76435	1	0
Gm12195	0.00134923	5.65586e-05	3.18082	0.385806	0.0569028	2.34206	4.39196e-05	25.2933	0.000912711	2.76144	1	0
ENSMUST00000059318	0.275348	0.0783738	1.99162	0.22505	0.0148149	3.53013	0.00900824	13.5168	0.0541371	2.76088	0	0
Ifitm5	0.0228604	0.00228945	1.99872	0.181903	0.0093196	3.5219	0.000250815	21.5102	0.00366711	2.76031	1	0
Gm1604b	0.409975	0.148291	1.9597	0.222522	0.0141739	3.5563	0.0150597	12.3299	0.0780862	2.758	0	0
Gm50394	0.25837	0.0707853	3.09814	0.113288	0.00300405	2.41646	0.00201073	16.9118	0.0176935	2.7573	1	0
Tmem252	0.0126553	0.00102897	4.25428	0.388025	0.0581202	1.25876	0.000641363	19.4489	0.00754481	2.75652	1	0
Kdm6b	0.0024719	0.000123318	2.68266	0.135212	0.00463182	2.82875	8.78232e-06	28.7511	0.000246022	2.7557	1	0
Gm1604a	0.328314	0.103343	2.16245	0.208076	0.0125446	3.34504	0.00991504	13.2963	0.0582211	2.75374	0	0
Tex35	0.178665	0.040867	3.61433	0.610777	0.248334	1.88587	0.0567352	9.18083	0.19474	2.7501	0	0
5530402G07Rik	0.331337	0.104817	2.83994	0.331195	0.0382698	2.65578	0.0261483	11.0373	0.115338	2.74786	0	0
Gm48939	0.0738786	0.0113329	2.5882	0.286768	0.0259869	2.90445	0.00268891	16.2604	0.021975	2.74632	1	0
Themis2	0.0111432	0.000869516	3.05299	0.240617	0.0171447	2.43916	0.000180585	22.2273	0.0028399	2.74607	1	0
Gm32296	4.08742e-09	1.84913e-11	4.59289	0.6109	0.248453	0.89589	1.24532e-10	52.2124	1.86887e-08	2.74439	1	0
Tslp	0.286382	0.0839035	4.16203	0.429842	0.0790299	1.32543	0.0398915	10.032	0.154322	2.74373	0	0
Sfn	0.0116668	0.0009304	4.64988	0.626681	0.273333	0.837154	0.00235921	16.5539	0.0198666	2.74352	1	0
Cstdc6	0.168791	0.0373254	1.95644	0.311912	0.0324468	3.52921	0.00934504	13.4325	0.0557149	2.74282	0	0
Glrx	0.0486794	0.00639455	1.63639	0.118442	0.00349762	3.84773	0.000261858	21.416	0.003776	2.74206	1	0
Gm52988	0.0855633	0.0140132	2.92372	0.35055	0.0443641	2.55909	0.0052116	14.7662	0.0362089	2.7414	1	0
Gm40645	0.277759	0.0795204	1.42392	0.0807951	0.00155671	4.05728	0.00123752	17.9938	0.0123785	2.7406	1	0
Trib1	0.0149631	0.00128057	2.42041	0.117137	0.00332349	3.05067	5.68902e-05	24.7344	0.00112231	2.73554	1	0
Dusp16	7.7258e-05	1.79011e-06	2.12126	0.151889	0.00613774	3.3361	2.12345e-07	36.6531	1.1098e-05	2.72868	1	0
Mir3061	0.0920184	0.0154713	1.56238	0.0679401	0.00108031	3.89307	0.000200555	21.9985	0.00307342	2.72772	1	0
ENSMUST00000157817	0.0464778	0.00601083	2.29496	0.504813	0.128319	3.15707	0.00629957	14.3349	0.0415293	2.72601	1	0
Chd7	3.61547e-07	3.28625e-09	2.43442	0.205221	0.0122775	3.01251	1.00599e-09	47.867	1.11241e-07	2.72346	1	0
Lrrc25	0.281259	0.0814734	1.45541	0.0402672	0.000394391	3.99082	0.000364562	20.6913	0.00484671	2.72311	1	0
Gm14010	0.0449422	0.00572249	2.61767	0.293473	0.0274821	2.81847	0.00153453	17.5151	0.0145045	2.71807	1	0
Serpina3n	0.150422	0.0313842	3.35128	0.394594	0.0611548	2.08178	0.013926	12.5116	0.0740705	2.71653	0	0
Gm48840	0.652478	0.324966	2.1159	0.231729	0.0156305	3.31689	0.0319115	10.5651	0.131981	2.71639	0	0
Fcrlb	0.0526853	0.00716892	1.91298	0.00810615	1.99168e-05	3.5122	2.3933e-06	31.5239	8.33886e-05	2.71259	1	0
Stk31	0.99928	0.997594	-0.00445171	0.0728553	0.00125997	5.42907	0.00965212	13.3582	0.05706	2.71231	0	0
Apoc2l	0.0299217	0.00330389	3.90416	0.000466294	3.45867e-07	1.51941	2.46709e-08	41.1797	1.76385e-06	2.71178	1	0
Ppm1n	0.217799	0.0545009	2.50488	0.186556	0.0101645	2.90976	0.00470788	14.9968	0.0337296	2.70732	1	0
Apoc2	0.0767631	0.0119761	3.89604	0.000339555	2.04636e-07	1.51633	5.10415e-08	39.6537	3.23982e-06	2.70618	1	0
Jak2	0.0112944	0.000888893	2.42563	0.184839	0.00973901	2.98063	0.000109572	23.3143	0.00189943	2.70313	1	0
Ifi204	0.000911183	3.45655e-05	2.42086	0.0746401	0.00134236	2.98484	8.29897e-07	33.772	3.42557e-05	2.70285	1	0
Rab15	0.333971	0.106218	0.575776	0.000675768	6.0241e-07	4.82818	1.1239e-06	33.1292	4.40544e-05	2.70198	1	0
Gm12979	0.103647	0.0183346	1.88761	0.308465	0.0309304	3.50282	0.00480612	14.95	0.0341137	2.69521	1	0
Synpo2l	0.983278	0.920049	0.0955625	0.148123	0.00581616	5.29329	0.0333401	10.4609	0.136093	2.69443	0	0
Gm36431	0.020472	0.00196019	2.6325	0.370966	0.0515617	2.75404	0.00103089	18.3994	0.0107649	2.69327	1	0
Zfp36	0.000684048	2.43309e-05	3.3467	0.118738	0.00353391	2.0397	1.48485e-06	32.5382	5.51175e-05	2.6932	1	0
Gm17055	0.0102387	0.000780264	1.97498	0.15895	0.00679346	3.40649	6.96918e-05	24.2953	0.0013215	2.69074	1	0
Prtn3	0.0911558	0.0152279	2.41064	0.117137	0.003337	2.96783	0.000553245	19.7746	0.00668412	2.68923	1	0
Lilrb4a	0.30596	0.0929713	1.38113	0.080336	0.00151577	3.99659	0.00139053	17.7346	0.0135068	2.68886	1	0
B430306N03Rik	0.0797341	0.012668	2.64946	0.057567	0.000840647	2.72609	0.000132584	22.9	0.0022143	2.68778	1	0
Csf1	6.71444e-13	1.50485e-15	2.42905	0.0848243	0.00171851	2.9464	1.11022e-16	80.9928	5.30131e-14	2.68772	1	0
1700030N03Rik	0.226335	0.0576164	2.9186	0.136852	0.00473282	2.45275	0.00251069	16.4144	0.020825	2.68567	1	0
Gm42759	0.0512593	0.00689514	1.89882	0.21295	0.0131492	3.47242	0.000934608	18.6167	0.00995746	2.68562	1	0
Gm47118	0.0797433	0.0126798	2.83822	0.273894	0.023213	2.51941	0.00268752	16.2616	0.021975	2.67881	1	0
Slc24a1	0.00105888	4.17506e-05	3.44178	0.38829	0.0584228	1.90773	3.39628e-05	25.8477	0.000744066	2.67476	1	0
Gm20735	0.0747435	0.0115276	3.14961	0.260625	0.0207331	2.19711	0.00223206	16.6781	0.019141	2.67336	1	0
Tes	2.56227e-06	3.1478e-08	2.04629	0.18592	0.0100152	3.30011	7.21239e-09	43.7552	6.13491e-07	2.6732	1	0
Ebf3	0.954139	0.810674	-0.376561	0.222804	0.0142578	5.72039	0.063113	8.92068	0.208922	2.67191	0	0
Gm17034	0.324029	0.101066	1.36926	0.323911	0.0362487	3.96956	0.0242133	11.2187	0.109615	2.66941	0	0
1700012B09Rik	0.95951	0.832394	0.501493	0.0557256	0.000764318	4.83666	0.00531873	14.72	0.0366868	2.66908	1	0
Clec5a	0.410237	0.148488	1.2176	0.0560151	0.000794614	4.11921	0.00118521	18.0898	0.0119847	2.6684	1	0
ENSMUST00000177689	3.1289e-08	2.14272e-10	2.22015	0.150819	0.00603389	3.11596	3.66849e-11	54.7483	6.31762e-09	2.66805	1	0
Prnp	0.840003	0.556937	0.610876	0.054432	0.000713295	4.72217	0.00350817	15.6618	0.0269396	2.66652	1	0
F730016J06Rik	0.697236	0.371479	1.76084	0.184839	0.00976849	3.56923	0.0240184	11.2377	0.108953	2.66503	0	0
Edn1	0.0814818	0.0130911	2.78127	0.269929	0.0223531	2.54816	0.00267361	16.2732	0.0219167	2.66471	1	0
Gm37790	0.191694	0.0452714	1.83986	0.148123	0.00575548	3.48803	0.00241087	16.5054	0.0201882	2.66395	1	0
Aldh3b3	0.413422	0.150465	1.64654	0.219529	0.0138611	3.67863	0.0149594	12.3454	0.0776619	2.66258	0	0
Dino	0.0302264	0.00334934	2.88256	0.162383	0.00713304	2.43968	0.000278139	21.284	0.00396473	2.66112	1	0
Ccl7	0.572211	0.258532	1.35717	0.0105038	4.09029e-05	3.95851	0.00013173	22.9141	0.00220178	2.65784	1	0
Adora2a	0.0275117	0.00294706	3.55218	0.382463	0.0557291	1.76253	0.00159543	17.4284	0.0149177	2.65736	1	0
Prn	0.83832	0.553633	0.615053	0.0552154	0.000744875	4.6968	0.00362635	15.5871	0.0276049	2.65593	1	0
Gm22871	0.0414324	0.00513132	1.95712	0.137076	0.00475758	3.34875	0.000283686	21.2408	0.0040118	2.65294	1	0
Slc27a4	0.0464732	0.00600059	1.45945	0.123291	0.00372003	3.8459	0.000261393	21.4198	0.00377351	2.65268	1	0
9930022D16Rik	0.0444639	0.00564149	2.14514	0.0833935	0.00166625	3.15375	0.000118204	23.1496	0.00201873	2.64944	1	0
Cpne9	0.00278019	0.000144006	2.19823	0.33952	0.0412379	3.09715	7.74028e-05	24.0681	0.00143407	2.64769	1	0
9130230L23Rik	0.83081	0.542173	-0.558663	0.00916129	2.76058e-05	5.84998	0.000181246	22.2193	0.0028439	2.64566	1	0
Mctp2	0.385495	0.134077	3.6305	0.417099	0.071743	1.65321	0.0542901	9.28801	0.189191	2.64185	0	0
Gm48065	0.260732	0.0718978	3.41085	0.177854	0.00891293	1.87009	0.00535262	14.7055	0.0368716	2.64047	1	0
Tex51	0.00635718	0.000407119	3.44374	0.447867	0.089501	1.83626	0.000408826	20.4398	0.00529232	2.64	1	0
Ccin	0.0804141	0.0128328	4.30484	0.505292	0.128484	0.973171	0.0122138	12.8154	0.067227	2.639	0	0
Nr4a1	0.0302088	0.00334261	3.31192	0.224685	0.0145825	1.95722	0.000532716	19.8579	0.00649209	2.63457	1	0
Tet2	2.6275e-05	4.92916e-07	2.18637	0.195284	0.011166	3.08019	1.10176e-07	38.0356	6.34189e-06	2.63328	1	0
Gm49889	0.0450968	0.00576485	1.99249	0.501371	0.126278	3.27405	0.00598777	14.4505	0.0399882	2.63327	1	0
8030451A03Rik	0.0334232	0.00384532	3.42503	0.175865	0.00873169	1.82584	0.000379467	20.6034	0.0050001	2.62544	1	0
Upk3bl	0.396938	0.140693	2.46451	0.508259	0.131346	2.78515	0.0922326	7.98219	0.267173	2.62483	0	0
Rhoh	0.381714	0.131941	3.20984	0.334111	0.0395495	2.0392	0.0326429	10.5112	0.134213	2.62452	0	0
Gm4876	8.10596e-07	8.54534e-09	1.97275	0.191739	0.0107947	3.27303	2.22369e-09	46.2132	2.22475e-07	2.62289	1	0
Rab11fip1	0.0231632	0.00233517	2.15876	0.1822	0.00936719	3.07886	0.000256586	21.4604	0.00373329	2.61881	1	0
Doc2b	0.202681	0.0491771	3.35378	0.381134	0.0550787	1.88099	0.0187201	11.8226	0.0915309	2.61738	0	0
Ptges	0.0125696	0.00102042	3.08308	0.0848243	0.00172236	2.14632	2.50477e-05	26.5032	0.000578935	2.6147	1	0
Kdm6bos	0.00347437	0.000191787	2.63317	0.204718	0.0121572	2.59553	3.257e-05	25.9379	0.000718798	2.61435	1	0
Ntng2	1.30358e-09	5.30217e-12	2.14956	0.153511	0.00626967	3.07667	1.06493e-12	62.0699	2.66358e-10	2.61312	1	0
Mmp9	0.0510252	0.00684247	1.74729	0.100986	0.00243206	3.4757	0.000199756	22.0072	0.00306341	2.6115	1	0
Plat	0.0512461	0.00689124	3.8256	0.247258	0.0182985	1.3941	0.00125827	17.9569	0.0125172	2.60985	1	0
Ifi211	9.65601e-05	2.37653e-06	2.82098	0.0712234	0.00118865	2.39814	5.84319e-08	39.3696	3.63211e-06	2.60956	1	0
0610040F04Rik	4.90759e-05	1.02454e-06	2.45078	0.183653	0.00948886	2.76711	1.89076e-07	36.8978	1.00796e-05	2.60894	1	0
Shd	8.54439e-05	2.02847e-06	2.31716	0.268037	0.0220434	2.90053	8.01412e-07	33.8459	3.32104e-05	2.60884	1	0
Dennd4a	0.000265579	7.83707e-06	2.77262	0.265899	0.0216695	2.44484	2.81715e-06	31.177	9.5774e-05	2.60873	1	0
Fam209	0.00567353	0.00035227	2.12604	0.277228	0.0239174	3.08808	0.00010687	23.3685	0.0018618	2.60706	1	0
Syt12	0.109064	0.0196997	3.58572	0.517531	0.139439	1.62518	0.0189462	11.7946	0.092101	2.60545	0	0
Gm50012	1.26666e-05	2.0503e-07	2.6381	0.25688	0.0199945	2.57232	8.32701e-08	38.6248	4.94211e-06	2.60521	1	0
Sod2	0.00204019	9.72932e-05	1.99114	0.147596	0.00569281	3.21831	8.53313e-06	28.8127	0.000240323	2.60472	1	0
Gm43963	0.00177469	8.16117e-05	1.69749	0.0897496	0.00190142	3.50583	2.58817e-06	31.3574	8.92898e-05	2.60166	1	0
ENSMUST00000082480	0.50946	0.211151	2.13761	0.355672	0.0456161	3.05562	0.0543496	9.28535	0.189305	2.59661	0	0
Gm22107	0.00390616	0.000222431	2.85937	0.421085	0.0742042	2.33139	0.000198259	22.0237	0.00304713	2.59538	1	0
Csf3r	0.283182	0.08239	3.05031	0.129386	0.00413873	2.14008	0.00306334	15.9673	0.02433	2.59519	1	0
Ralgds	1.4332e-24	6.5432e-28	2.68222	0.253697	0.0193821	2.506	0	133.075	0	2.59411	1	0
Cxcl9	0.0718807	0.0109039	5.25937	0.96704	0.932733	-0.0819211	0.0568351	9.17654	0.194976	2.58873	0	0
Bcl2a1a	0.00853944	0.000607012	3.40926	0.399041	0.063754	1.76462	0.000431874	20.3194	0.00552496	2.58694	1	0
Tacstd2	0.744385	0.42286	2.21755	0.137617	0.00479757	2.95377	0.0146074	12.4007	0.0765339	2.58566	0	0
Gm5544	0.00873249	0.000626286	3.08251	0.398672	0.0633342	2.08793	0.000441675	20.2701	0.005607	2.58522	1	0
1600002D24Rik	0.302541	0.0911623	1.14546	0.0177032	9.65845e-05	4.0245	0.000111295	23.2804	0.00192296	2.58498	1	0
Ifit1bl2	0.0037861	0.000213237	1.89646	0.0879133	0.00184622	3.27057	6.1996e-06	29.4954	0.000185546	2.58352	1	0
Mat1a	0.898411	0.668321	1.15953	0.0552154	0.000743483	4.00742	0.00427677	15.2143	0.031334	2.58348	1	0
Gm19327	0.132327	0.025971	2.23556	0.178232	0.00896238	2.93068	0.00217993	16.731	0.018786	2.58312	1	0
Gm41409	0.268362	0.0754497	1.20612	0.0913275	0.00195602	3.95884	0.00144941	17.6423	0.0139178	2.58248	1	0
Gsdmc4	0.000624415	2.16915e-05	3.44191	0.443812	0.0863717	1.71849	2.65811e-05	26.3754	0.000609343	2.5802	1	0
Gm2895	2.67523e-06	3.29768e-08	2.24652	0.130383	0.00421294	2.90816	3.29222e-09	45.3941	3.15842e-07	2.57734	1	0
P2ry2	9.81588e-05	2.42183e-06	2.87679	0.23517	0.0161665	2.27761	7.06929e-07	34.1116	3.00052e-05	2.5772	1	0
Gm43982	0.000852353	3.18119e-05	2.70914	0.420826	0.0739191	2.44179	3.28281e-05	25.9209	0.000722219	2.57546	1	0
Gbp5	0.000148746	3.97903e-06	4.66618	0.638061	0.294418	0.484296	1.71709e-05	27.3145	0.000424473	2.57524	1	0
4930445E18Rik	0.749436	0.428441	0.783304	0.171134	0.0081658	4.36368	0.0232844	11.3108	0.106543	2.57349	0	0
Pla1a	0.0120566	0.000968375	1.82933	0.116891	0.00319714	3.31352	4.23704e-05	25.3708	0.000883138	2.57143	1	0
Irak2	4.97282e-05	1.04847e-06	1.64781	0.105167	0.00258396	3.49035	5.61527e-08	39.4532	3.5217e-06	2.56908	1	0
Klhl40	0.85408	0.583932	0.541264	0.388018	0.0580915	4.59081	0.148702	6.76741	0.359481	2.56604	0	0
Gm37502	0.0299217	0.00330463	4.1554	0.762443	0.545243	0.975811	0.0131875	12.6379	0.0710591	2.5656	0	0
Gm28592	0.00303485	0.000160471	2.49592	0.29189	0.026959	2.63397	5.77577e-05	24.7017	0.00113429	2.56494	1	0
Pdlim7	0.00917972	0.000672839	2.15111	0.184839	0.00973068	2.97878	8.46974e-05	23.873	0.00153272	2.56494	1	0
Rasl11b	0.917857	0.718697	0.781375	0.0774187	0.00141859	4.34413	0.0080425	13.7768	0.0498298	2.56275	1	0
Gm17455	0.142207	0.0288066	3.03906	0.21295	0.0131415	2.079	0.0033613	15.7583	0.0261365	2.55903	1	0
Fcgr3	0.0129623	0.00106468	2.60465	0.135055	0.00458257	2.513	6.45515e-05	24.4612	0.00124083	2.55883	1	0
Slc7a15	0.0195376	0.00184234	2.13341	0.247734	0.0184787	2.96985	0.000384285	20.5757	0.0050493	2.55163	1	0
Sesn2	0.10824	0.0194919	1.23097	0.0935676	0.00204982	3.86957	0.000444607	20.2555	0.00563402	2.55027	1	0
Furin	0.00918615	0.000676455	2.24112	0.151818	0.00610352	2.84915	5.53152e-05	24.7951	0.00109639	2.54513	1	0
2310034O05Rik	0.515406	0.215668	1.40401	0.186734	0.0102236	3.68471	0.0156925	12.2341	0.0804165	2.54436	0	0
Srrm3	0.00528607	0.000322947	3.20375	0.609518	0.24702	1.8815	0.00083255	18.8726	0.00917167	2.54263	1	0
Trpm2	0.051197	0.0068825	1.64182	0.0729898	0.00129219	3.44169	0.000112327	23.2604	0.00193442	2.54175	1	0
Ctla4	0.00317997	0.000171048	4.04232	0.534975	0.156591	1.041	0.000308766	21.0554	0.00427349	2.54166	1	0
Ccno	0.768333	0.452249	0.435903	0.0409604	0.000421605	4.64305	0.00182376	17.1299	0.0165303	2.53948	1	0
2810407A14Rik	0.314744	0.0968765	2.01993	0.309122	0.0315665	3.05669	0.0207641	11.58	0.0983218	2.53831	0	0
ENSMUST00000023655	0.0243292	0.00249816	4.45309	0.555696	0.175711	0.616973	0.00383256	15.4622	0.0287254	2.53503	1	0
Mx1	0.0243292	0.00249816	4.45309	0.555696	0.175711	0.616973	0.00383256	15.4622	0.0287254	2.53503	1	0
4732465J04Rik	0.544316	0.237029	2.47916	0.0991777	0.00233105	2.58388	0.00469703	15.002	0.0336922	2.53152	1	0
Gm49200	0.313523	0.0963173	1.08865	0.228567	0.015234	3.97416	0.0110404	13.0487	0.0626685	2.5314	0	0
Mpzl2	0.626665	0.303021	2.10196	0.239665	0.0169546	2.95755	0.0322188	10.5423	0.132911	2.52976	0	0
Ntn5	0.443937	0.16907	1.8773	0.261742	0.0210646	3.18139	0.0236391	11.2752	0.107641	2.52935	0	0
Grin2c	0.650576	0.322999	-1.33768	0.00511251	9.00631e-06	6.39627	3.99924e-05	25.4954	0.000843615	2.52929	1	0
Gm13807	0.073188	0.0111905	2.41697	0.199806	0.0116247	2.64105	0.00129401	17.8946	0.0127639	2.52901	1	0
Mmp13	0.190953	0.0449832	1.77891	0.228567	0.0152291	3.27266	0.00567637	14.572	0.0385208	2.52579	1	0
Dusp1	0.000791751	2.91148e-05	2.84754	0.111418	0.00292866	2.19474	1.47321e-06	32.5549	5.47824e-05	2.52114	1	0
4930551O13Rik	4.85938e-05	1.00842e-06	1.5269	0.153781	0.00629498	3.51285	1.26167e-07	37.7503	7.16425e-06	2.51987	1	0
Ifit3b	0.11636	0.0216938	2.47861	0.23517	0.0162264	2.55961	0.00315117	15.9037	0.0248521	2.51911	1	0
Gm35808	0.35472	0.117587	1.90236	0.292177	0.0272524	3.13407	0.0216088	11.4864	0.100889	2.51822	0	0
4930459C07Rik	0.288879	0.0850245	1.36192	0.190444	0.0105984	3.67294	0.00721967	14.0237	0.0458823	2.51743	1	0
Hp	0.834865	0.548251	0.882768	0.0251631	0.000174979	4.14913	0.000983487	18.5037	0.0103626	2.51595	1	0
Gm31814	0.104457	0.0185338	3.0527	0.309122	0.0312845	1.97841	0.0049011	14.9056	0.0346375	2.51556	1	0
Efhd1	0.117985	0.0221073	1.82569	0.354843	0.0453483	3.1995	0.00792523	13.8105	0.049408	2.5126	1	0
ENSMUST00000167780	3.57916e-10	1.26267e-12	2.97346	0.389291	0.0589233	2.05166	2.32347e-12	60.4586	5.19321e-10	2.51256	1	0
Wfdc18	0.304204	0.0922616	1.07069	0.133243	0.00445976	3.95376	0.00361916	15.5916	0.0275602	2.51222	1	0
Gm10385	0.315632	0.0972677	2.33631	0.521547	0.143763	2.6873	0.0736915	8.53975	0.230396	2.51181	0	0
Plac8	0.393828	0.139067	2.99713	0.105669	0.00266488	2.0251	0.00329847	15.8008	0.0257528	2.51111	1	0
Or5m3b	0.289629	0.0854218	2.38403	0.15493	0.00649281	2.63401	0.00471279	14.9944	0.0337477	2.50902	1	0
Chi3l1	0.895255	0.660826	0.932887	0.0940199	0.00210086	4.08334	0.0105229	13.1593	0.0604681	2.50811	0	0
Cd300lf	0.0379769	0.00456624	1.86209	0.128016	0.00399508	3.15316	0.0002173	21.8235	0.0032704	2.50762	1	0
Gm14286	0.0359165	0.00424845	1.35576	0.153216	0.00621501	3.65914	0.000304756	21.084	0.00424035	2.50745	1	0
Iglon5	0.651478	0.323873	1.07626	0.184962	0.00983843	3.93647	0.0215046	11.4977	0.100626	2.50637	0	0
Has2	0.195414	0.0465786	3.81422	0.642574	0.303151	1.19814	0.074275	8.52028	0.231496	2.50618	0	0
Sh2b2	0.0220942	0.0021923	1.78853	0.0838657	0.00169123	3.22187	5.00727e-05	25.0102	0.00101842	2.5052	1	0
Jdp2	0.0657664	0.00969819	1.70483	0.0807327	0.00154572	3.30357	0.000181508	22.2162	0.00284405	2.5042	1	0
Guca2a	0.0134513	0.00112215	2.82729	0.52552	0.147598	2.17867	0.00160754	17.4115	0.0149975	2.50298	1	0
Or10aa1	0.219877	0.0553067	1.35414	0.261742	0.0210385	3.64488	0.00902495	13.5125	0.0542219	2.49951	0	0
Gm37975	0.213736	0.0530126	2.41835	0.450835	0.0917817	2.58003	0.0307776	10.6511	0.128711	2.49919	0	0
Gm38357	2.18468e-06	2.62046e-08	2.69296	0.31085	0.0321478	2.30429	1.84445e-08	41.7895	1.40406e-06	2.49862	1	0
Phlda1	0.00695054	0.000456657	2.472	0.316651	0.0342179	2.52259	0.00018855	22.1332	0.00293006	2.4973	1	0
Relb	1.4544e-05	2.49301e-07	2.42573	0.17352	0.00844636	2.56587	4.41745e-08	39.9572	2.88232e-06	2.4958	1	0
ENSMUST00000098754	1.63114e-05	2.85013e-07	2.42574	0.173799	0.00848531	2.56578	5.04003e-08	39.6803	3.20882e-06	2.49576	1	0
AU019990	3.43179e-05	6.75134e-07	2.61551	0.118738	0.0035339	2.3758	4.9754e-08	39.7074	3.1773e-06	2.49565	1	0
Noct	4.66467e-10	1.68434e-12	3.00906	0.408026	0.0677835	1.9792	3.51663e-12	59.6022	7.69629e-10	2.49413	1	0
4833407H14Rik	0.00775709	0.000532507	2.91929	0.21185	0.0129736	2.06395	8.90008e-05	23.7655	0.00160095	2.49162	1	0
ENSMUST00000167489	0.583248	0.267296	2.61282	0.572446	0.195152	2.35303	0.206221	5.90675	0.436909	2.48292	0	0
Spdef	0.618107	0.29513	2.60178	0.569969	0.192135	2.35944	0.219442	5.73979	0.453073	2.48061	0	0
ENSMUST00000232193	0.0288056	0.00313115	4.29096	0.494503	0.121723	0.669283	0.00338155	15.7447	0.0262551	2.48012	1	0
ENSMUST00000232282	0.0288056	0.00313115	4.29096	0.494503	0.121723	0.669283	0.00338155	15.7447	0.0262551	2.48012	1	0
Mirt1	0.000127621	3.34228e-06	2.44823	0.239069	0.0168217	2.50892	9.94801e-07	33.3879	3.9811e-05	2.47857	1	0
Mmp14	0.390552	0.136922	2.35125	0.0102054	3.90886e-05	2.59841	7.03159e-05	24.276	0.00132796	2.47483	1	0
Ell2	0.00306688	0.000162674	1.55673	0.142846	0.00529107	3.38452	1.28811e-05	27.931	0.000334527	2.47063	1	0
Il17c	0.00312921	0.000167149	3.29426	0.384881	0.0566321	1.64652	0.000118967	23.1356	0.00202552	2.47039	1	0
Ackr3	0.465857	0.182367	3.79687	0.186734	0.0102146	1.14231	0.0135718	12.5713	0.0726665	2.46959	0	0
Synpr	0.405224	0.145799	2.39627	0.283015	0.0250332	2.53593	0.0241366	11.2261	0.109362	2.4661	0	0
Gm48139	0.0238478	0.00242398	2.16185	0.347081	0.0432463	2.76826	0.00106539	18.3264	0.0110157	2.46505	1	0
Casp4	9.25489e-05	2.2586e-06	2.24725	0.190444	0.0106298	2.67673	4.45233e-07	35.0897	2.01169e-05	2.46199	1	0
Ebi3	0.253675	0.0686097	1.38645	0.102048	0.00246475	3.53046	0.00163779	17.37	0.0151585	2.45846	1	0
0610040J01Rik	0.407482	0.147136	1.31775	0.0396621	0.000369528	3.59711	0.000588275	19.6394	0.00703853	2.45743	1	0
Ehd1	1.3013e-05	2.14601e-07	1.823	0.168044	0.00782673	3.08904	3.56159e-08	40.4094	2.37552e-06	2.45602	1	0
1500015L24Rik	0.00829031	0.000580466	2.72118	0.245322	0.017804	2.18723	0.000128976	22.96	0.00216436	2.45421	1	0
Abcc8	0.0890573	0.0147961	2.58348	0.451356	0.0921292	2.32143	0.0103572	13.1959	0.0598142	2.45245	0	0
Gjb3	0.639133	0.313757	2.24428	0.31069	0.0320943	2.65573	0.056373	9.19643	0.193802	2.45001	0	0
Olah	0.636956	0.31171	-0.934688	0.186219	0.0100422	5.83167	0.0211813	11.5333	0.0996913	2.44849	0	0
Fbxl5	0.0424825	0.00531097	1.91011	0.148123	0.00578059	2.98603	0.000349717	20.7825	0.00470997	2.44807	1	0
Ets2	8.07374e-11	2.44618e-13	1.52655	0.130883	0.00424727	3.36873	3.68594e-14	69.0011	1.19141e-11	2.44764	1	0
Gm22394	0.0626281	0.00905955	1.78073	0.168957	0.00793556	3.10531	0.000757773	19.0807	0.0085694	2.44302	1	0
Rasa2	0.074223	0.0114227	1.69934	0.207444	0.0124826	3.18502	0.00140526	17.7111	0.0136183	2.44218	1	0
Gm49617	0.0935606	0.0157966	2.79014	0.63815	0.294893	2.09021	0.0296693	10.7382	0.125524	2.44018	0	0
Adra1d	0.920991	0.72734	0.475289	0.148123	0.00580962	4.40323	0.0273251	10.9332	0.118714	2.43926	0	0
Ccl22	0.190114	0.0446682	3.65236	0.466431	0.101608	1.22609	0.0290252	10.7903	0.12362	2.43923	0	0
Spry4	0.486643	0.195312	3.60403	0.0411698	0.000437063	1.26848	0.0008851	18.7372	0.00959129	2.43625	1	0
Kbtbd7	0.390182	0.13676	1.36974	0.144861	0.00550003	3.50265	0.00616227	14.3851	0.0408807	2.4362	1	0
Gm45053	0.0265136	0.00281081	0.873318	0.0728553	0.00126498	3.99882	4.8168e-05	25.094	0.000986364	2.43607	1	0
Anxa1	0.00762805	0.000517633	2.70989	0.255277	0.019651	2.16025	0.000127108	22.9917	0.00213814	2.43507	1	0
Elf3	0.726285	0.40242	1.97583	0.242704	0.0175297	2.88953	0.0420022	9.90823	0.159722	2.43268	0	0
Gm43912	2.6275e-05	4.92505e-07	1.90054	0.217602	0.0135881	2.9621	1.32655e-07	37.6446	7.46183e-06	2.43132	1	0
Cabyr	0.00802966	0.000558217	2.18187	0.184962	0.00984359	2.67469	7.2047e-05	24.2234	0.00135273	2.42828	1	0
Cd69	0.176611	0.0400061	3.40434	0.478344	0.109021	1.45051	0.028066	10.8699	0.120759	2.42743	0	0
Mmp27	0.883252	0.63555	-0.31988	0.0183833	0.000106528	5.17454	0.000717686	19.2007	0.00822329	2.42733	1	0
Ctsg	0.285812	0.0836799	2.78356	0.333161	0.0391392	2.07016	0.0220137	11.4428	0.102347	2.42686	0	0
Junb	0.000402044	1.28062e-05	2.5048	0.116583	0.00316539	2.34882	7.30512e-07	34.0421	3.06961e-05	2.42681	1	0
Slc2a1	0.565727	0.253208	0.927034	0.0609939	0.000918333	3.92589	0.00217799	16.733	0.0187847	2.42646	1	0
1700109H08Rik	0.000251853	7.35892e-06	2.10095	0.27821	0.0241052	2.74957	2.93488e-06	31.0898	9.92944e-05	2.42526	1	0
Pirb	0.0160319	0.00140929	2.76552	0.168044	0.00782544	2.07664	0.000136917	22.8301	0.00227551	2.42108	1	0
Gm16712	0.198269	0.0475799	1.30053	0.114719	0.00307479	3.54127	0.00143809	17.6597	0.013838	2.4209	1	0
Adam28	0.937379	0.761723	0.874918	0.127703	0.0039724	3.96068	0.0205776	11.6011	0.0977176	2.4178	0	0
Ch25h	5.21443e-05	1.10953e-06	2.86463	0.209533	0.0126569	1.96533	2.6796e-07	36.1623	1.34392e-05	2.41498	1	0
Ccl12	0.0492865	0.00649885	2.05263	0.279706	0.0244806	2.76833	0.00155055	17.492	0.0146085	2.41048	1	0
Gm48571	0.265019	0.0737621	2.64424	0.360714	0.047051	2.17534	0.023126	11.3269	0.106214	2.40979	0	0
Garin1a	0.0643113	0.00939019	2.3716	0.300694	0.0286722	2.44569	0.00248235	16.4398	0.0206633	2.40865	1	0
Gm35025	0.301363	0.090569	2.6834	0.482371	0.112476	2.13339	0.0569104	9.17332	0.195119	2.40839	0	0
Serpina11	0.282396	0.0820441	2.81278	0.615709	0.256776	2.00266	0.102387	7.7201	0.285942	2.40772	0	0
Isg20	0.418066	0.152739	1.80386	0.133964	0.00450349	3.00733	0.00569679	14.5639	0.0386096	2.40559	1	0
Gm29536	0.00617663	0.000391711	3.85731	0.622487	0.267597	0.953656	0.00106532	18.3265	0.0110157	2.40548	1	0
Gm44577	0.110378	0.0200609	2.7032	0.505636	0.12922	2.10763	0.0180297	11.9105	0.0892565	2.40541	0	0
Rab37	0.0254982	0.0026637	1.89176	0.154142	0.00637743	2.9178	0.000203562	21.9661	0.00310799	2.40478	1	0
Gm22249	0.000437098	1.41584e-05	2.28533	0.323911	0.0361972	2.51861	7.93545e-06	28.968	0.000227077	2.40197	1	0
Gm27167	0.33423	0.10637	1.3356	0.128999	0.0040975	3.46759	0.00380855	15.4764	0.0285879	2.40159	1	0
Gm37645	0.0850214	0.0138856	2.57601	0.480182	0.111064	2.22516	0.0115272	12.9491	0.0645143	2.40058	0	0
Trim30c	0.0795027	0.0126048	3.34427	0.130176	0.00418813	1.45688	0.000572734	19.6984	0.00686824	2.40058	1	0
Bhlhe40	3.12775e-05	6.01042e-07	2.53975	0.276238	0.0237423	2.25731	2.72061e-07	36.1302	1.35772e-05	2.39853	1	0
Gm38171	0.00135588	5.71188e-05	2.21462	0.0592071	0.000875576	2.57088	8.90761e-07	33.622	3.63396e-05	2.39275	1	0
Optn	6.68805e-08	4.88544e-10	1.54485	0.14212	0.00523775	3.23882	7.08589e-11	53.3829	1.11936e-08	2.39184	1	0
Areg	0.080602	0.0128828	3.64984	0.565403	0.186995	1.13366	0.0169319	12.0571	0.0850644	2.39175	0	0
Btg1	5.16187e-05	1.09476e-06	2.61048	0.248642	0.0186051	2.17254	3.81072e-07	35.4186	1.7674e-05	2.39151	1	0
Mt1	0.0109069	0.000846516	2.53183	0.370375	0.0506599	2.24908	0.000474173	20.114	0.0059159	2.39046	1	0
Gm49226	0.0616285	0.00884765	2.35224	0.271216	0.0226528	2.42739	0.00190705	17.0302	0.0170353	2.38982	1	0
Gm15856	0.444156	0.169195	0.735697	0.155119	0.00650795	4.03835	0.00860127	13.6229	0.0522991	2.38702	0	0
1700029H14Rik	0.110204	0.0200154	2.69932	0.398657	0.0630965	2.0743	0.00969196	13.3487	0.057208	2.38681	0	0
Ankrd7	0.275593	0.0785721	2.87157	0.231799	0.0157174	1.90142	0.00950504	13.3935	0.0563808	2.3865	0	0
Gm15533	0.715717	0.39128	0.938774	0.0819421	0.00162412	3.83297	0.00531339	14.7222	0.0366736	2.38587	1	0
Nfkbie	0.000651826	2.29224e-05	1.98635	0.21295	0.0131591	2.78421	4.83044e-06	30.0281	0.000151928	2.38528	1	0
Ifit2	2.79487e-05	5.27803e-07	2.63744	0.290754	0.0266799	2.12981	2.68657e-07	36.1568	1.34392e-05	2.38362	1	0
Arhgap15os	0.442691	0.168099	3.01682	0.33511	0.0398789	1.74672	0.0402559	10.0102	0.155329	2.38177	0	0
Ckap4	0.798829	0.491569	1.91016	0.118442	0.0034953	2.85302	0.0126569	12.733	0.069017	2.38159	0	0
Cd53	0.00204565	9.78083e-05	2.34217	0.241618	0.0173337	2.42025	2.42229e-05	26.5752	0.000563591	2.38121	1	0
Gm26877	0.254825	0.0691901	2.95038	0.334782	0.0397182	1.81106	0.0189533	11.7937	0.0921138	2.38072	0	0
Nos2	0.0220282	0.00217777	2.55401	0.19174	0.0108265	2.1952	0.000274802	21.3104	0.00393467	2.37461	1	0
Gm12868	0.593614	0.275717	0.906882	0.0679397	0.00107716	3.84103	0.0027091	16.2436	0.0221127	2.37396	1	0
ENSMUST00000167671	0.798642	0.490972	1.90853	0.1229	0.00369195	2.83843	0.0132558	12.6259	0.0713383	2.37348	0	0
Gm43844	0.0130176	0.00107246	2.85335	0.490142	0.118089	1.89272	0.00126318	17.9482	0.0125363	2.37304	1	0
Crabp2	0.00493028	0.000295686	2.87415	0.550872	0.17154	1.86784	0.000552318	19.7783	0.00667676	2.37099	1	0
Mapkapk2	0.000109799	2.77527e-06	1.51884	0.107564	0.0027326	3.22254	1.49378e-07	37.3945	8.25906e-06	2.37069	1	0
Gm19510	0.553162	0.243567	1.04505	0.0978781	0.00225059	3.6927	0.00466434	15.0179	0.0335366	2.36887	1	0
H2bc3	0.245668	0.0653374	1.97512	0.284882	0.0256925	2.76229	0.012405	12.7795	0.0679431	2.36871	0	0
Epgn	0.296159	0.0885135	2.64262	0.519174	0.141634	2.0938	0.0674352	8.75822	0.217971	2.36821	0	0
Bcl2a1d	1.27824e-05	2.08496e-07	3.19471	0.412027	0.0699133	1.53922	2.77595e-07	36.0877	1.38206e-05	2.36696	1	0
4930512H18Rik	0.0100452	0.000760041	2.1721	0.331258	0.0384488	2.55383	0.000334324	20.8811	0.00455194	2.36296	1	0
Myl2	0.764357	0.447759	0.93019	0.128016	0.00401395	3.79387	0.0131588	12.643	0.0709797	2.36203	0	0
Gm45191	0.201703	0.0488226	1.78217	0.195743	0.0112068	2.94154	0.00465665	15.0216	0.0335171	2.36185	1	0
Gm12107	0.410535	0.148788	1.30105	0.0562922	0.000814144	3.42074	0.0012136	18.0372	0.0122116	2.3609	1	0
ENSMUST00000175148	0.576363	0.261868	1.09769	0.224891	0.014781	3.62196	0.0253696	11.1087	0.112927	2.35982	0	0
Gm16015	0.336296	0.107506	3.22292	0.518835	0.141252	1.48963	0.0787734	8.37483	0.241258	2.35627	0	0
Gm45518	0.144424	0.0295273	3.15034	0.640809	0.299824	1.5614	0.0507012	9.454	0.18044	2.35587	0	0
Gm34276	0.279959	0.0807942	2.58258	0.447867	0.08953	2.12444	0.0428877	9.85806	0.161658	2.35351	0	0
Gm4107	0.243297	0.064323	1.02799	0.0688014	0.00110887	3.67137	0.000752362	19.0965	0.00853305	2.34968	1	0
Car13	0.00066553	2.35341e-05	2.08551	0.158735	0.00676503	2.60959	2.65132e-06	31.3061	9.10198e-05	2.34755	1	0
Ly6c2	0.110719	0.0201458	3.37327	0.483287	0.113933	1.31988	0.0162434	12.1538	0.0824731	2.34658	0	0
Gch1	8.86557e-05	2.14887e-06	2.13079	0.200082	0.011688	2.56131	4.64641e-07	34.9995	2.07705e-05	2.34605	1	0
Fjx1	0.303267	0.0916069	2.596	0.48537	0.11516	2.09235	0.0585673	9.10336	0.198885	2.34418	0	0
Fgf17	0.719785	0.395771	1.34173	0.272434	0.0228493	3.34353	0.0515977	9.4115	0.182718	2.34263	0	0
Crtam	0.105866	0.0188716	4.02162	0.669328	0.364329	0.650402	0.0411139	9.95959	0.157542	2.33601	0	0
Gm42819	0.119927	0.0226175	1.57152	0.135212	0.00461519	3.09681	0.00106132	18.3349	0.0110024	2.33416	1	0
Plek	0.0358194	0.00422953	1.78147	0.181854	0.00930724	2.86901	0.000438632	20.2853	0.00558525	2.32524	1	0
Orm3	0.00909758	0.000663108	2.33227	0.273894	0.0231707	2.31388	0.000185658	22.1669	0.00289368	2.32308	1	0
Gm9484	0.178551	0.0407995	1.07451	0.315562	0.0338766	3.5683	0.0104824	13.1682	0.0603383	2.32141	0	0
F5	0.384988	0.133835	1.8764	0.166797	0.00757185	2.76528	0.00800007	13.7889	0.0496842	2.32084	1	0
Gdf15	6.63301e-10	2.45015e-12	4.26631	0.647628	0.31395	0.374924	2.22254e-11	55.7868	4.09611e-09	2.32062	1	0
Gm35585	0.215186	0.0535764	2.62161	0.447006	0.0886002	2.01722	0.030144	10.7005	0.12678	2.31942	0	0
Traf4	0.239057	0.0626167	1.26069	0.188484	0.010367	3.37543	0.00541378	14.6797	0.0371711	2.31806	1	0
Rab8b	7.1779e-05	1.63554e-06	1.93947	0.204826	0.0121862	2.69294	3.73328e-07	35.462	1.74303e-05	2.31621	1	0
Gm34084	0.37771	0.12977	2.10103	0.012113	4.88543e-05	2.5312	8.2219e-05	23.9373	0.0014982	2.31611	1	0
Aoah	0.15915	0.0341366	1.58694	0.0235481	0.000161565	3.04334	7.22942e-05	24.216	0.00135401	2.31514	1	0
Cldn11	0.71057	0.385661	1.17897	0.447867	0.0893765	3.44727	0.15055	6.73539	0.362031	2.31312	0	0
Gm45717	0.0180537	0.00166421	1.53168	0.117331	0.00338147	3.09032	7.36514e-05	24.1757	0.00137182	2.311	1	0
Rnasel	0.206948	0.0505903	1.85908	0.23517	0.0161848	2.76139	0.00663852	14.2154	0.043152	2.31023	1	0
Msra	0.0179856	0.00165195	1.31754	0.144691	0.00547717	3.2988	0.000114122	23.2259	0.00195974	2.30817	1	0
Myl10	0.736961	0.41482	2.17404	0.239099	0.0168641	2.44197	0.0417108	9.92496	0.159046	2.30801	0	0
Cyp4f14	0.891782	0.654516	-1.08309	0.418764	0.0729579	5.69037	0.193001	6.08346	0.419947	2.30364	0	0
Pram1	0.0230584	0.00232077	1.97295	0.203337	0.012038	2.63023	0.000320877	20.9711	0.00441205	2.30159	1	0
Slc25a18	0.0241854	0.00247607	1.91922	0.18592	0.00996539	2.67782	0.00028647	21.2194	0.00403671	2.29852	1	0
AI839979	0.549998	0.241247	0.925525	0.0418624	0.000448297	3.6686	0.00109578	18.264	0.0112634	2.29706	1	0
Hk2	0.000710614	2.54233e-05	2.12897	0.0705627	0.00116874	2.46465	5.44691e-07	34.6634	2.36935e-05	2.29681	1	0
Chil5	0.554189	0.244272	2.33079	0.369895	0.0503566	2.26103	0.0664004	8.7962	0.215829	2.29591	0	0
ENSMUST00000179879	0.275631	0.0786238	2.39928	0.604464	0.236955	2.19208	0.092834	7.96594	0.268286	2.29568	0	0
1700001J03Rik	0.339313	0.109165	2.46873	0.579156	0.204668	2.12049	0.107272	7.60253	0.294267	2.29461	0	0
Adgrb1	0.712535	0.387822	0.631054	0.0159845	8.003e-05	3.95655	0.000353215	20.7606	0.00473854	2.2938	1	0
Clec4b2	0.363257	0.12194	1.50288	0.309122	0.0315762	3.0825	0.025257	11.1192	0.112704	2.29269	0	0
Gm25321	0.365167	0.12306	1.48151	0.367189	0.0492159	3.09566	0.0369849	10.2132	0.145871	2.28858	0	0
9630015K15Rik	0.0421496	0.00524989	1.28137	0.154142	0.00636298	3.29565	0.000377704	20.6136	0.00498464	2.28851	1	0
ENSMUST00000157775	0.162779	0.0353136	1.63317	0.442604	0.0855499	2.94207	0.0205498	11.6043	0.0976148	2.28762	0	0
Ifitm2	0.0185318	0.00172134	1.52164	0.121188	0.00362368	3.05296	8.09947e-05	23.9698	0.00148103	2.2873	1	0
Gm44553	0.113911	0.0209488	1.69686	0.32897	0.0376687	2.87739	0.00642702	14.2892	0.0421196	2.28712	1	0
Gm37362	0.241764	0.063707	2.13533	0.312939	0.0328013	2.43851	0.0149845	12.3415	0.0777728	2.28692	0	0
Gipr	0.829748	0.539709	0.449703	0.309122	0.0314636	4.11857	0.0861906	8.1513	0.255772	2.28414	0	0
Tnip1	0.00421947	0.000245175	2.23952	0.26127	0.0208035	2.32862	6.7256e-05	24.3723	0.00128693	2.28407	1	0
Rab44	0.190701	0.0449011	2.61113	0.386959	0.0578887	1.95414	0.0180715	11.9051	0.0894	2.28263	0	0
A530064D06Rik	0.213505	0.0528845	2.73207	0.175545	0.00869713	1.83275	0.00399434	15.3688	0.0296645	2.28241	1	0
Gm45418	0.00106855	4.23778e-05	1.97078	0.311882	0.0323504	2.59157	1.98787e-05	27	0.000480169	2.28117	1	0
Litaf	0.0653583	0.00958646	1.51612	0.104713	0.00256795	3.04391	0.00028586	21.2241	0.00403082	2.28002	1	0
Gm16685	0.00391576	0.000223303	3.82493	0.688834	0.400659	0.734836	0.000923458	18.6433	0.00986209	2.27989	1	0
Gm15892	0.311815	0.0956254	1.10498	0.164462	0.00738597	3.45121	0.00583074	14.511	0.0392012	2.2781	1	0
Nfkbib	4.80976e-07	4.55437e-09	2.03289	0.271545	0.0227004	2.52029	2.48049e-09	45.9851	2.45826e-07	2.27659	1	0
Trim15	0.0074379	0.000499791	3.63665	0.372814	0.0525406	0.911292	0.000303229	21.095	0.0042247	2.27397	1	0
Ikzf4	0.447525	0.170946	2.47756	0.347394	0.0433153	2.06786	0.043729	9.81131	0.163828	2.27271	0	0
Ccdc7a	0.00046896	1.54542e-05	4.07901	0.77325	0.564478	0.462838	0.000110349	23.299	0.00191132	2.27092	1	0
Cngb3	0.109137	0.0197176	2.2209	0.487239	0.116111	2.31378	0.0162079	12.1589	0.0823329	2.26734	0	0
Slc36a3os	0.28516	0.0834266	3.07996	0.342111	0.0417747	1.45081	0.0232083	11.3185	0.106384	2.26539	0	0
Mreg	0.269624	0.0759275	1.31148	0.0705627	0.00117108	3.21503	0.000918322	18.6556	0.0098376	2.26326	1	0
Mpzl3	0.637909	0.312494	2.24772	0.224891	0.0147848	2.27712	0.0294642	10.7547	0.124992	2.26242	0	0
Snx18	0.00712971	0.000474051	1.35711	0.127835	0.00398243	3.16768	2.67702e-05	26.3601	0.00061159	2.26239	1	0
Rnf19a	0.0116556	0.000928812	1.83137	0.227448	0.0150232	2.69072	0.000169953	22.3595	0.00269488	2.26105	1	0
Gm21859	0.31782	0.0984564	1.47834	0.399934	0.0644239	3.03982	0.0384408	10.1208	0.150175	2.25908	0	0
Gm45223	0.014088	0.00119164	2.0956	0.240252	0.0170698	2.42211	0.000240082	21.6057	0.00355721	2.25885	1	0
Gm49839	0.409828	0.14818	1.70484	0.388043	0.0582487	2.80833	0.0496504	9.50472	0.178439	2.25659	0	0
Cdkn1a	0.00400257	0.00022925	2.45807	0.25307	0.0192639	2.05313	5.88694e-05	24.6604	0.0011527	2.2556	1	0
Gm32591	0.826234	0.531227	-0.759442	0.237739	0.0166531	5.27034	0.0506707	9.45545	0.180431	2.25545	0	0
Slc2a3	0.246369	0.0656119	2.43452	0.273894	0.0232158	2.0705	0.0114043	12.9738	0.0640483	2.25251	0	0
Gm15818	0.698712	0.372672	1.26881	0.273372	0.0230078	3.23497	0.0493795	9.51796	0.177769	2.25189	0	0
Suco	0.0611224	0.00874593	1.63731	0.24091	0.0171828	2.86525	0.00147319	17.606	0.0140754	2.25128	1	0
Klhl6	0.06715	0.00995795	2.10041	0.250114	0.0188351	2.39934	0.00179708	17.1628	0.0163406	2.24987	1	0
Gm47218	0.0011047	4.41988e-05	1.74831	0.194777	0.0110703	2.74805	7.59886e-06	29.0606	0.000219002	2.24818	1	0
Gcnt2	0.409943	0.148246	2.79257	0.28043	0.0246678	1.70028	0.0241763	11.2223	0.109494	2.24643	0	0
Apoa2	0.410408	0.148576	1.02484	0.242269	0.0174421	3.46764	0.0180251	11.9111	0.0892544	2.24624	0	0
Snord89	0.0128847	0.00105634	1.42972	0.196177	0.011259	3.06029	0.000146758	22.6791	0.00239952	2.24501	1	0
Ms4a3	0.504636	0.207477	2.53374	0.370966	0.05162	1.95358	0.0592966	9.07316	0.20039	2.24366	0	0
Gpr35	0.0925475	0.015595	1.58478	0.0406151	0.00040858	2.89815	8.26019e-05	23.9272	0.00150257	2.24147	1	0
Fam177a2	0.00238394	0.000117643	3.37957	0.438647	0.0832575	1.09982	0.000122763	23.0673	0.00207688	2.2397	1	0
Pcsk9	0.147619	0.0304869	3.26499	0.627678	0.277765	1.21083	0.0488736	9.54288	0.176584	2.23791	0	0
Gm43143	0.634367	0.309364	0.415657	0.181586	0.00922621	4.05366	0.0195772	11.7179	0.0943221	2.23466	0	0
Icam1	0.0065664	0.000423788	2.66068	0.273372	0.0230268	1.80783	0.000122346	23.0747	0.00207297	2.23426	1	0
Gm49971	0.0298604	0.0032929	2.66113	0.612862	0.25374	1.80591	0.00675739	14.1749	0.0436168	2.23352	1	0
Tpd52	0.00144103	6.129e-05	1.86433	0.168044	0.00784481	2.59927	7.47551e-06	29.0956	0.000216039	2.2318	1	0
Traf6	0.00640683	0.00041216	1.88861	0.258535	0.0203031	2.57354	0.000106201	23.3822	0.00185168	2.23108	1	0
Taf7	0.000782018	2.85297e-05	1.72709	0.229515	0.0153748	2.734	6.8601e-06	29.2792	0.000201864	2.23054	1	0
ENSMUST00000170845	0.851062	0.577489	0.400717	0.0439573	0.000482101	4.05731	0.00255757	16.3728	0.0211304	2.22901	1	0
Gm28154	0.535176	0.229828	2.9161	0.367526	0.0494953	1.53967	0.0622951	8.9526	0.207223	2.22789	0	0
Gjb2	0.330819	0.104625	4.02541	0.719651	0.468335	0.428639	0.19678	6.03188	0.424253	2.22702	0	0
Gm38366	0.0056014	0.000346862	1.60675	0.233438	0.015904	2.84645	7.23086e-05	24.2155	0.00135401	2.2266	1	0
Map3k9	0.627164	0.303457	0.713791	0.117137	0.00329192	3.7353	0.00790054	13.8176	0.0492699	2.22455	1	0
Spef1l	0.957556	0.82434	-0.09921	0.0626097	0.000956377	4.54684	0.00642178	14.2911	0.0421103	2.22381	1	0
Gm26611	0.00413922	0.000238795	2.03421	0.270862	0.022577	2.4111	7.07914e-05	24.2615	0.00133512	2.22265	1	0
Treml2	0.31685	0.0978403	2.27695	0.245781	0.0179114	2.16817	0.0128749	12.6935	0.0698789	2.22256	0	0
Slc22a20	0.0827667	0.0133868	2.06105	0.276196	0.0236973	2.38071	0.0028728	16.1118	0.0231432	2.22088	1	0
F630040K05Rik	0.437824	0.165049	1.45121	0.169641	0.0080753	2.99042	0.0101567	13.2409	0.0590939	2.22082	0	0
Ndrg1	3.36073e-07	3.01285e-09	2.2059	0.0989069	0.00230222	2.2301	1.85158e-10	51.3885	2.7015e-08	2.218	1	0
ENSMUST00000158804	0.260231	0.0717055	1.36933	0.248642	0.0185988	3.06493	0.0101621	13.2397	0.0590939	2.21713	0	0
Mir3101	0.360726	0.120775	1.33149	0.155743	0.00655576	3.10245	0.00644601	14.2825	0.0421902	2.21697	1	0
Ly6i	0.0637969	0.00928596	3.83897	0.591692	0.220132	0.594768	0.014703	12.3856	0.0768624	2.21687	0	0
Gm32089	0.456806	0.176971	1.28087	0.378808	0.0543465	3.14624	0.054284	9.28829	0.189191	2.21355	0	0
Bdkrb1	0.333138	0.10576	2.09689	0.396282	0.0615842	2.32889	0.0392997	10.0679	0.152566	2.21289	0	0
Gm37503	0.131643	0.0257636	1.94907	0.292386	0.0273051	2.47483	0.00581036	14.5189	0.0391594	2.21195	1	0
D030068K23Rik	0.344874	0.112047	4.79527	0.880263	0.763104	-0.374664	0.295774	4.91839	0.536819	2.2103	0	0
Chst11	0.0020642	9.92946e-05	1.60066	0.164462	0.00736433	2.81981	1.10626e-05	28.2571	0.000296838	2.21024	1	0
Sirpd	0.138419	0.0277308	3.04612	0.134908	0.00456552	1.37058	0.00126282	17.9489	0.0125363	2.20835	1	0
Gm34794	0.143882	0.0293448	3.92181	0.753812	0.528222	0.490686	0.0800896	8.33376	0.243832	2.20625	0	0
Tlr2	0.084692	0.0138247	1.84643	0.231799	0.0157212	2.55928	0.00205041	16.8681	0.0179198	2.20286	1	0
Dusp5	0.177765	0.0404755	2.9885	0.42231	0.0749568	1.41711	0.0206243	11.5958	0.0978582	2.2028	0	0
Gm16337	0.143376	0.0291703	2.22542	0.358082	0.0463144	2.17921	0.010277	13.2138	0.0595146	2.20231	0	0
Gm43068	0.32097	0.0996854	1.08165	0.160663	0.00694909	3.32251	0.0057322	14.5498	0.038762	2.20208	1	0
Gm10634	2.08856e-05	3.75341e-07	2.9737	0.460785	0.0984115	1.4302	6.69095e-07	34.2281	2.86307e-05	2.20195	1	0
Tnfsf9	2.42548e-06	2.95963e-08	2.09743	0.275812	0.0235267	2.29715	1.5378e-08	42.1705	1.19222e-06	2.19729	1	0
Traf1	2.34597e-64	1.94735e-68	1.81735	0.239069	0.0168025	2.57694	0	319.991	0	2.19715	1	0
4930589L23Rik	0.954556	0.813894	0.410224	0.427292	0.0776179	3.98248	0.237648	5.52377	0.475369	2.19635	0	0
Gm47126	0.939232	0.766513	0.147063	0.21295	0.0131696	4.24319	0.0564873	9.19149	0.19408	2.19512	0	0
Fam83c	0.000192736	5.41555e-06	2.88406	0.647618	0.313535	1.50565	2.42572e-05	26.5722	0.000563766	2.19486	1	0
Skil	0.0216444	0.00212365	2.07597	0.227677	0.0150617	2.31296	0.000363046	20.7004	0.00483598	2.19447	1	0
Gm49654	0.812386	0.511029	0.588681	0.0705627	0.00116926	3.79552	0.00503278	14.8454	0.0353051	2.1921	1	0
Chit1	0.135613	0.0269211	1.61655	0.17674	0.00882431	2.7656	0.00222002	16.6902	0.0190564	2.19108	1	0
Gm37982	0.273636	0.0775976	1.9891	0.431574	0.0799285	2.3907	0.0377273	10.1657	0.148048	2.1899	0	0
Tigit	0.0614024	0.0087979	4.14457	0.754841	0.530222	0.234561	0.0297043	10.7354	0.125571	2.18957	0	0
Espnl	0.122439	0.0233087	1.11637	0.184962	0.00983899	3.25854	0.00215123	16.7607	0.0185921	2.18746	1	0
Drc7	0.998376	0.994232	-0.0188512	0.0728553	0.00123623	4.3866	0.00946588	13.4029	0.0562279	2.18388	0	0
Gm19705	0.0978005	0.0168129	1.40901	0.224891	0.0147681	2.95643	0.00230936	16.6018	0.0195802	2.18272	1	0
Gm48089	0.0625174	0.00903744	3.14289	0.526116	0.148779	1.22243	0.0102345	13.2233	0.0593505	2.18266	0	0
Grina	0.0641524	0.00936167	1.11161	0.0995942	0.00235007	3.25341	0.000257945	21.4489	0.00374509	2.18251	1	0
Art5	0.756838	0.43829	0.876924	0.266384	0.0217964	3.4866	0.0539836	9.30177	0.18855	2.18176	0	0
Gm32401	0.0449422	0.00572276	2.31666	0.369895	0.0502803	2.04529	0.00263383	16.3069	0.0216244	2.18098	1	0
Gm42659	0.0010917	4.35428e-05	1.83169	0.309122	0.0314928	2.52681	1.98833e-05	26.9995	0.000480169	2.17925	1	0
ENSMUST00000104797	0.295732	0.0883121	1.45382	0.346987	0.0431743	2.89567	0.0250479	11.1388	0.112088	2.17474	0	0
ENSMUST00000171587	0.000296303	8.85969e-06	2.90557	0.324517	0.0364429	1.4428	5.14853e-06	29.892	0.000160729	2.17419	1	0
Gmfg	0.0953769	0.016234	2.44629	0.315878	0.0340027	1.89812	0.00469307	15.0039	0.0336772	2.1722	1	0
Errfi1	0.364746	0.122788	1.92223	0.25688	0.0199899	2.41704	0.0172058	12.0196	0.08607	2.16963	0	0
Gm13201	0.349514	0.114382	1.75166	0.427292	0.07763	2.58714	0.0508262	9.44803	0.180769	2.1694	0	0
Gm41668	0.0302264	0.00334764	2.61581	0.630991	0.283782	1.72169	0.00756111	13.9181	0.0475483	2.16875	1	0
Gm17035	1.75601e-08	1.10051e-10	2.24516	0.106314	0.00268607	2.0917	8.82383e-12	57.6995	1.71656e-09	2.16843	1	0
Cxcl13	0.216359	0.0540169	3.74191	0.606967	0.241754	0.594819	0.0697118	8.67658	0.222681	2.16836	0	0
9330136K24Rik	0.049056	0.00646439	2.83002	0.399934	0.0645224	1.50558	0.00366303	15.5644	0.0278036	2.1678	1	0
ENSMUST00000166229	0.0310891	0.00346968	1.13912	0.162122	0.00708734	3.19352	0.000285577	21.2263	0.00402953	2.16632	1	0
St3gal6	0.31086	0.0951908	1.83422	0.302338	0.0292737	2.49576	0.0191799	11.7659	0.0929358	2.16499	0	0
Ppp1r15a	4.99753e-06	7.0937e-08	2.51568	0.277907	0.0240403	1.81286	3.61355e-08	40.379	2.40255e-06	2.16427	1	0
Gm28294	0.547161	0.239312	2.20526	0.280885	0.0247668	2.12303	0.036322	10.2565	0.144258	2.16414	0	0
Abi1	0.000744545	2.67918e-05	3.13766	0.426109	0.076765	1.18897	2.89876e-05	26.1888	0.000652065	2.16331	1	0
Gja1	0.621726	0.29809	2.55158	0.336673	0.0404707	1.76785	0.0653566	8.83508	0.213619	2.15971	0	0
Zfp281	0.0259262	0.0027267	1.54664	0.183544	0.00947031	2.77029	0.00029862	21.1285	0.00417711	2.15847	1	0
Gm41442	0.00150634	6.51078e-05	2.9405	0.417417	0.0719851	1.37607	6.21973e-05	24.5415	0.00120786	2.15828	1	0
Mir7678	0.0156973	0.00136548	2.00121	0.221408	0.0140516	2.30953	0.000227584	21.7225	0.00340565	2.15537	1	0
Lox	0.589855	0.272307	2.70507	0.167271	0.0077151	1.60306	0.0150536	12.3308	0.0780736	2.15406	0	0
Slpi	0.050166	0.00668384	1.75667	0.158735	0.0067413	2.54455	0.000495976	20.0151	0.00614052	2.15061	1	0
Gm13822	0.55089	0.241835	1.03637	0.132826	0.00436066	3.26263	0.00828317	13.7093	0.050971	2.1495	0	0
Nav3	0.326296	0.10222	1.87084	0.0102054	3.9268e-05	2.42641	5.38905e-05	24.8515	0.00107118	2.14862	1	0
Scn2b	0.830117	0.54009	1.13525	0.186556	0.0101046	3.15732	0.0338948	10.4216	0.137424	2.14629	0	0
A130012E19Rik	0.247846	0.0661946	1.60121	0.378808	0.0543811	2.68771	0.023855	11.2538	0.108437	2.14446	0	0
Ttc9	0.531078	0.227306	2.58144	0.466431	0.101567	1.70676	0.110089	7.53698	0.299376	2.1441	0	0
Map2k3	0.0464019	0.00598945	1.2349	0.163329	0.00723098	3.0471	0.000478447	20.0943	0.00596214	2.141	1	0
Gm48146	0.0251312	0.00260404	1.59088	0.304367	0.0297016	2.6911	0.000809579	18.9345	0.00899485	2.14099	1	0
Gm37558	0.0180146	0.00165536	2.05683	0.21295	0.0131815	2.2182	0.00025601	21.4653	0.00372749	2.13751	1	0
Rasgef1c	0.513213	0.213665	0.74054	0.269771	0.022311	3.53134	0.030252	10.692	0.127093	2.13594	0	0
Nherf1	0.0159834	0.00140038	1.55129	0.224542	0.0145628	2.71842	0.00024065	21.6006	0.00356311	2.13485	1	0
Gm20655	0.629611	0.305111	0.881533	0.250114	0.0188533	3.38791	0.0354239	10.3163	0.141655	2.13472	0	0
Csrnp3	0.178457	0.0407592	3.77219	0.891084	0.784633	0.496651	0.142079	6.88523	0.350115	2.13442	0	0
Grm1	0.128403	0.0248582	1.65626	0.158735	0.00675601	2.60873	0.00162768	17.3838	0.0151116	2.1325	1	0
Epx	0.915884	0.71269	0.583611	0.560415	0.180197	3.67287	0.392006	4.10482	0.623612	2.12824	0	0
AU040972	0.860754	0.597034	0.835396	0.189844	0.0104916	3.41651	0.0380401	10.1459	0.148942	2.12595	0	0
Trex1	7.77149e-06	1.16763e-07	2.18386	0.241618	0.0172824	2.06755	4.24196e-08	40.0424	2.78511e-06	2.1257	1	0
ENSMUST00000093855	0.836024	0.550019	1.10622	0.187239	0.0102599	3.14496	0.0348595	10.3546	0.140118	2.12559	0	0
Gm30097	0.0522859	0.00708531	2.96445	0.590121	0.218611	1.28552	0.0115708	12.9404	0.0646721	2.12499	0	0
Gm45805	0.698849	0.373064	1.15813	0.246898	0.0181579	3.08724	0.0406082	9.98931	0.156288	2.12268	0	0
Pi15	0.602162	0.282337	2.9043	0.417365	0.0719554	1.33994	0.0994729	7.79273	0.280301	2.12212	0	0
Gm15737	0.539012	0.233242	3.1498	0.323858	0.0359703	1.09275	0.0484992	9.56148	0.175654	2.12128	0	0
Gm10655	0.0162605	0.00143952	2.85171	0.580031	0.205543	1.39073	0.00270008	16.2511	0.0220563	2.12122	1	0
Mir6386	0.0832235	0.0135125	2.19163	0.437641	0.0824973	2.05064	0.00869404	13.5983	0.0527315	2.12113	0	0
ENSMUST00000050719	0.0112068	0.000878433	2.47573	0.291948	0.027028	1.76384	0.000276556	21.2965	0.00394999	2.11979	1	0
Gm12589	0.80782	0.504114	0.739327	0.186734	0.0102059	3.49565	0.0322575	10.5395	0.133019	2.11749	0	0
Syk	0.00504453	0.000304003	1.8854	0.247734	0.0184393	2.3436	7.3387e-05	24.1835	0.00136854	2.1145	1	0
Nnat	0.125697	0.024165	1.45005	0.211467	0.0129208	2.77882	0.00283248	16.1435	0.0228974	2.11443	1	0
9430034N14Rik	0.00202104	9.60441e-05	2.11804	0.323911	0.0360976	2.10525	4.70544e-05	25.1445	0.000970179	2.11164	1	0
Fas	0.00121097	4.93875e-05	2.11511	0.339306	0.0411866	2.10473	2.86919e-05	26.2109	0.000646106	2.10992	1	0
Gm41724	0.142571	0.0289296	2.55679	0.342393	0.042043	1.65747	0.00937996	13.4239	0.0558439	2.10713	0	0
Gm15819	0.0276363	0.00296619	2.38711	0.127703	0.0039684	1.81986	0.000145371	22.6997	0.0023824	2.10349	1	0
Gm15898	0.0883014	0.0146442	1.39044	0.171558	0.0082554	2.81588	0.00121143	18.0412	0.0121955	2.10316	1	0
Gm33682	0.0918868	0.0154454	3.02611	0.569969	0.192174	1.17455	0.0202425	11.6396	0.0967461	2.10033	0	0
Fap	0.337035	0.107878	2.35211	0.376208	0.053612	1.84801	0.0355847	10.3055	0.142109	2.10006	0	0
Gbp11	0.00065056	2.28428e-05	2.97882	0.382128	0.0555362	1.2158	1.84931e-05	27.1552	0.000452845	2.09731	1	0
Gm32250	0.0927129	0.0156381	2.6723	0.508518	0.131776	1.51491	0.0148057	12.3694	0.0771627	2.0936	0	0
Gm47079	0.0102387	0.000781885	2.62902	0.372759	0.0524465	1.55743	0.000455252	20.2035	0.00575155	2.09323	1	0
Mapk6	0.000445214	1.44869e-05	1.83468	0.284882	0.025607	2.35135	5.86393e-06	29.6143	0.00017879	2.09302	1	0
Gm49041	0.0335912	0.00387606	1.93395	0.186734	0.0102028	2.25109	0.00044047	20.2761	0.00560187	2.09252	1	0
4930594C11Rik	0.3974	0.140936	1.02349	0.203041	0.0119789	3.15625	0.0124661	12.7681	0.0681533	2.08987	0	0
Rtp4	1.28953e-05	2.11274e-07	1.99052	0.247258	0.0182399	2.18781	7.85143e-08	38.7485	4.69178e-06	2.08916	1	0
Cldn1	0.654332	0.326732	2.54329	0.479333	0.11015	1.63294	0.155638	6.64905	0.369025	2.08812	0	0
Gm42889	0.751294	0.431055	2.18107	0.31069	0.0321046	1.99416	0.0730729	8.56055	0.229007	2.08761	0	0
4930549C15Rik	0.46652	0.182898	1.93617	0.361977	0.0475602	2.23703	0.0499703	9.48917	0.179079	2.0866	0	0
Gm44781	0.576915	0.262334	1.93917	0.342393	0.0420088	2.23045	0.0607003	9.01602	0.203269	2.08481	0	0
Sema6b	0.102851	0.0181144	1.36613	0.117137	0.0033129	2.80341	0.000643379	19.442	0.00756006	2.08477	1	0
Entpd1	0.432708	0.161827	1.99996	0.222804	0.0142707	2.16878	0.0163291	12.1415	0.0827685	2.08437	0	0
9230111E07Rik	0.0647138	0.00947268	1.56773	0.209964	0.0127276	2.59852	0.00120845	18.0467	0.0121788	2.08312	1	0
Gm30198	0.3868	0.134804	1.5025	0.150819	0.0060284	2.66305	0.00659483	14.2304	0.0429502	2.08277	1	0
Pcbd1	0.99658	0.981234	0.0384325	0.100771	0.00240637	4.12657	0.0166432	12.0972	0.0838933	2.0825	0	0
Klf5	0.958103	0.827362	0.604461	0.148123	0.00579869	3.5552	0.0304151	10.6793	0.127524	2.07983	0	0
N4bp1	0.00517434	0.000314404	2.0155	0.306308	0.0300898	2.14261	0.000118901	23.1368	0.00202552	2.07906	1	0
I830077J02Rik	0.0575334	0.00808135	2.39886	0.255245	0.0195736	1.75814	0.00154255	17.5035	0.0145723	2.0785	1	0
Mir6381	0.00194368	9.17226e-05	3.03512	0.234286	0.0160231	1.11923	2.12081e-05	26.8609	0.000505196	2.07717	1	0
Txnrd1	0.0241854	0.00247635	1.74179	0.229443	0.0153487	2.40901	0.000424851	20.3554	0.00545606	2.0754	1	0
Mslnl	0.432646	0.16173	1.04107	0.315514	0.0336855	3.10669	0.0338455	10.425	0.137308	2.07388	0	0
Tlr13	0.121936	0.0231737	1.47729	0.126403	0.00389095	2.66784	0.000929974	18.6277	0.00991815	2.07256	1	0
Tgif1	1.04298e-08	6.06029e-11	2.10869	0.279	0.0242324	2.03131	4.14818e-11	54.4935	7.02328e-09	2.07	1	0
F630028O10Rik	0.0571544	0.00800361	2.21057	0.27957	0.0243916	1.92883	0.00186268	17.0828	0.0167778	2.0697	1	0
Yipf7	0.954344	0.812588	0.278524	0.328262	0.0374214	3.86049	0.136625	6.98609	0.342337	2.06951	0	0
Usp38	0.0199606	0.001893	1.17441	0.211319	0.0128924	2.96403	0.000283608	21.2414	0.0040118	2.06922	1	0
Gm15473	0.00785624	0.000541538	2.05147	0.439745	0.083818	2.08118	0.000499306	20.0004	0.00615997	2.06633	1	0
E430014B02Rik	0.303866	0.0919897	2.70098	0.504494	0.128071	1.43045	0.0641043	8.8825	0.211003	2.06571	0	0
Rem2	0.931218	0.748323	0.470407	0.0849976	0.00172982	3.66002	0.00990221	13.2993	0.0581981	2.06521	0	0
Serpina3g	0.0457377	0.00586955	3.71801	0.70061	0.42597	0.409916	0.0174802	11.9827	0.0871314	2.06396	0	0
Glipr2	0.0111536	0.000872126	2.36804	0.316736	0.0342791	1.75949	0.000341343	20.8356	0.00462984	2.06377	1	0
Tuba8	0.597074	0.278255	0.602171	0.149431	0.00590082	3.52349	0.0121698	12.8238	0.0670216	2.06283	0	0
Gm39363	0.105286	0.0187333	2.58676	0.519286	0.141868	1.53818	0.0184183	11.8606	0.0904498	2.06247	0	0
Chl1	0.113814	0.0209214	2.69013	0.456453	0.0951939	1.43375	0.014377	12.4376	0.0756852	2.06194	0	0
Fmnl2	0.0116556	0.000926598	2.4678	0.314744	0.033517	1.65581	0.000353417	20.7594	0.00473854	2.0618	1	0
Sdcbp2	0.00775761	0.000533029	3.21622	0.328975	0.0376847	0.905908	0.000237337	21.6309	0.00353149	2.06106	1	0
Arhgap15	0.418296	0.152883	2.70097	0.427292	0.0775137	1.41707	0.0644122	8.87076	0.211652	2.05902	0	0
Gm43336	0.672856	0.345169	1.0099	0.286523	0.0259413	3.1051	0.0511785	9.43128	0.181632	2.0575	0	0
B3galt5	0.117642	0.0219843	4.41205	0.844054	0.696364	-0.298074	0.0792904	8.35862	0.242206	2.05699	0	0
Itih1	0.900059	0.670812	0.701696	0.284882	0.0257019	3.4103	0.0872481	8.12091	0.258035	2.056	0	0
Gm7592	0.351892	0.115847	1.09958	0.204826	0.0121922	3.00524	0.0106814	13.1249	0.0611654	2.05241	0	0
Elfn2	0.178665	0.0408794	2.02593	0.535707	0.15707	2.07663	0.038835	10.0964	0.151344	2.05128	0	0
A130071D04Rik	0.137378	0.0274083	2.60116	0.551312	0.172236	1.49956	0.0300037	10.7116	0.126506	2.05036	0	0
Xirp1	0.109709	0.0198663	2.55408	0.480676	0.111446	1.5411	0.0157483	12.2259	0.0806215	2.04759	0	0
A730081D07Rik	0.245487	0.0652281	2.56461	0.314303	0.033183	1.52973	0.0154447	12.2712	0.0795477	2.04717	0	0
Tmprss4	0.920425	0.725407	0.466156	0.121529	0.00363952	3.62487	0.0183144	11.8739	0.0901559	2.04551	0	0
1700058P15Rik	0.133352	0.0262611	1.77146	0.184839	0.00974549	2.31814	0.0023726	16.5412	0.0199314	2.0448	1	0
Gm37242	0.376955	0.129386	1.50047	0.418224	0.0723371	2.58679	0.0530805	9.34275	0.186336	2.04363	0	0
Ptpn1	0.0209568	0.0020277	1.80091	0.162383	0.0071151	2.28054	0.000175239	22.2928	0.00276826	2.04072	1	0
ENSMUST00000077523	3.97116e-06	5.37496e-08	4.56437	0.707634	0.442862	-0.483566	4.41639e-07	35.1069	2.00407e-05	2.0404	1	0
Serpine1	3.97116e-06	5.37496e-08	4.56437	0.707634	0.442862	-0.483566	4.41639e-07	35.1069	2.00407e-05	2.0404	1	0
Fgr	0.211691	0.0521978	2.76384	0.286915	0.02603	1.31343	0.0103278	13.2024	0.0597104	2.03864	0	0
Cdcp1	0.317106	0.0979655	2.15062	0.331195	0.0382605	1.92185	0.0246875	11.173	0.111064	2.03623	0	0
Msantd3	0.622352	0.298674	2.00663	0.25361	0.019352	2.06502	0.035566	10.3067	0.142061	2.03583	0	0
Pwp1	0.0125717	0.00102112	1.33313	0.196585	0.0113079	2.73805	0.000142822	22.7382	0.00234979	2.03559	1	0
Lrrtm2	0.0791071	0.0125322	2.29934	0.611198	0.249382	1.7703	0.0211528	11.5364	0.0996013	2.03482	0	0
Sp140	1.62908e-07	1.3293e-09	1.8765	0.295496	0.0278514	2.19298	9.26295e-10	48.039	1.04072e-07	2.03474	1	0
A530013C23Rik	0.00578956	0.000361397	2.12693	0.167111	0.00766271	1.94231	3.82076e-05	25.5938	0.000813314	2.03462	1	0
Gm7854	0.502946	0.206489	0.604308	0.0562922	0.000814203	3.46491	0.00162926	17.3816	0.0151196	2.03461	1	0
Ankrd33b	0.0111536	0.000872144	1.28913	0.17674	0.00880448	2.77931	9.8112e-05	23.5541	0.00173659	2.03422	1	0
B3gnt5	0.797921	0.490046	1.91167	0.389238	0.0588689	2.15003	0.131136	7.0914	0.334894	2.03085	0	0
H3c1	0.133352	0.0262621	2.34206	0.409616	0.0683801	1.71375	0.0131494	12.6446	0.0709475	2.02791	0	0
Gm28512	0.764783	0.44816	1.06491	0.231495	0.0156005	2.99061	0.0416909	9.92611	0.159046	2.02776	0	0
Gm27211	0.058998	0.00834747	1.9405	0.540949	0.161251	2.11373	0.0102441	13.2212	0.0593737	2.02711	0	0
Slc22a15	0.511158	0.212341	0.783073	0.112117	0.00295743	3.27066	0.0052581	14.746	0.0364356	2.02686	1	0
Gm16094	0.00743396	0.000499021	2.81123	0.61131	0.250812	1.23833	0.00124984	17.9718	0.0124628	2.02478	1	0
Gm49953	0.0522949	0.00708962	4.99995	0.754841	0.530073	-0.950768	0.0247423	11.1677	0.111218	2.02459	0	0
Cers3	0.648291	0.320997	1.03699	0.129103	0.0041117	3.00827	0.0100707	13.2605	0.0588066	2.02263	0	0
Gm50008	0.0149647	0.00128194	4.16802	0.953701	0.90399	-0.127994	0.00899313	13.5206	0.0540617	2.02002	0	0
Arsi	0.339313	0.109171	3.66173	0.817649	0.644954	0.378158	0.257237	5.30684	0.496149	2.01995	0	0
A430110C17Rik	0.791812	0.480627	0.804858	0.309122	0.0311997	3.23495	0.0779763	8.40002	0.239445	2.01991	0	0
Gsr	0.00889523	0.000642019	1.73443	0.168044	0.0078111	2.30235	6.62119e-05	24.4062	0.00127158	2.01839	1	0
Altre	0.345913	0.112579	2.77023	0.529122	0.151934	1.26647	0.0866931	8.13682	0.2569	2.01835	0	0
Pappa	0.493301	0.199929	2.78365	0.541001	0.16139	1.25103	0.143061	6.86745	0.351545	2.01734	0	0
Gm4841	0.172839	0.0386654	4.40431	0.86549	0.736019	-0.370628	0.129751	7.11862	0.332569	2.01684	0	0
Rnf24	0.00458557	0.000270064	0.95694	0.184839	0.00976463	3.07497	3.65125e-05	25.6917	0.000786798	2.01595	1	0
Pira1	0.0157968	0.00137814	1.87692	0.321376	0.0353247	2.15401	0.000532107	19.8604	0.00649209	2.01547	1	0
Gm43661	0.776347	0.462122	0.715955	0.10908	0.00281513	3.31387	0.0099452	13.2893	0.0583819	2.01491	0	0
Cpeb4	7.55824e-43	1.25479e-46	1.93818	0.253593	0.019339	2.0905	0	219.275	0	2.01434	1	0
Cpeb2	0.215578	0.0537647	0.828633	0.135055	0.00458606	3.19771	0.00229503	16.6157	0.0194874	2.01317	1	0
Aff1	0.00839763	0.000592163	1.92181	0.288696	0.0263791	2.10156	0.000188494	22.1338	0.00293006	2.01169	1	0
Etv3	0.0119629	0.000957765	1.95259	0.273372	0.023029	2.07026	0.000258543	21.4438	0.00374878	2.01143	1	0
ENSMUST00000158574	0.204991	0.0499077	2.74755	0.580664	0.206493	1.27486	0.0574545	9.15013	0.196375	2.01121	0	0
Slc39a14	6.95739e-05	1.57374e-06	2.94217	0.37184	0.0521013	1.07971	1.41986e-06	32.6332	5.32701e-05	2.01094	1	0
Gm45244	0.00199934	9.47643e-05	1.92173	0.367526	0.049463	2.09539	6.22039e-05	24.5413	0.00120786	2.00856	1	0
Gm41505	0.37926	0.130633	1.29526	0.39171	0.0602205	2.72085	0.0459823	9.6902	0.169609	2.00805	0	0
Hpx	0.132865	0.0261384	3.60057	0.837577	0.683753	0.415064	0.0897989	8.04902	0.262933	2.00782	0	0
Ptgs2os2	0.0907293	0.0151492	0.977617	0.129342	0.0041313	3.03277	0.000668352	19.3579	0.00780549	2.00519	1	0
Adamts9	0.613591	0.291719	3.04224	0.427982	0.0779814	0.96306	0.108813	7.5665	0.297274	2.00265	0	0
Zbp1	0.0368335	0.00438444	2.51276	0.38903	0.058747	1.49064	0.0023862	16.5284	0.0200136	2.0017	1	0
4930592I03Rik	0.602791	0.282832	0.978494	0.366207	0.0487744	3.02238	0.072885	8.56691	0.228691	2.00044	0	0
Syn1	0.000330513	1.01452e-05	3.75875	0.816443	0.643056	0.238938	8.44201e-05	23.8801	0.00153034	1.99884	1	0
Tnfrsf9	0.0082584	0.000577546	2.96077	0.528651	0.151089	1.03413	0.000902853	18.6932	0.0097177	1.99745	1	0
Prkcg	0.0759703	0.0117894	2.98329	0.529122	0.151781	1.00879	0.0131089	12.6518	0.0707834	1.99604	0	0
Gm9465	0.275623	0.0786008	2.65745	0.604367	0.236817	1.3318	0.0927693	7.96768	0.26823	1.99462	0	0
D630024D03Rik	0.561726	0.249918	0.751	0.0557256	0.000768386	3.23368	0.00183542	17.1157	0.0166002	1.99234	1	0
Riok3	7.7258e-05	1.79245e-06	1.78981	0.307369	0.030538	2.18758	9.69994e-07	33.4414	3.88923e-05	1.98869	1	0
Rfx8	0.256504	0.0698907	3.74963	0.917061	0.834165	0.227214	0.223999	5.68429	0.458517	1.98842	0	0
Gm28981	0.573777	0.259775	0.700945	0.137076	0.00477233	3.27574	0.0095371	13.3857	0.0565391	1.98834	0	0
Gm614	0.0336372	0.00388669	2.21773	0.525285	0.147129	1.75466	0.00484162	14.9333	0.0343309	1.9862	1	0
Gm43305	0.400305	0.142906	3.19286	0.707622	0.442472	0.779331	0.237812	5.52189	0.475515	1.9861	0	0
Cirop	0.899976	0.670593	0.497706	0.418581	0.0727174	3.47342	0.196068	6.04154	0.423197	1.98556	0	0
Rbm11	0.724873	0.400584	1.68949	0.301868	0.0291777	2.28125	0.0636907	8.89836	0.210234	1.98537	0	0
Gpr152	0.121808	0.0231442	3.00415	0.62789	0.278177	0.966219	0.0389221	10.091	0.15152	1.98518	0	0
Or2v2	0.231337	0.0595768	4.25845	0.895182	0.793708	-0.295657	0.191583	6.10306	0.418155	1.9814	0	0
Tg	0.0914328	0.0153311	2.29236	0.333161	0.0391291	1.66997	0.00505036	14.8375	0.0354166	1.98116	1	0
Grin3a	0.254217	0.0688984	1.14136	0.14212	0.00521184	2.81848	0.00320735	15.8639	0.0251912	1.97992	1	0
Gm47234	0.0252077	0.00261579	2.33366	0.450922	0.0918317	1.62607	0.00224214	16.668	0.0191962	1.97987	1	0
Slco1a6	0.0183827	0.00170216	1.6559	0.300978	0.0288289	2.30146	0.000535969	19.8445	0.00651662	1.97868	1	0
Nlrp12	0.551224	0.242118	2.28951	0.164462	0.00735921	1.66452	0.0130608	12.6603	0.0706145	1.97702	0	0
Csmd2	0.754437	0.435021	1.12607	0.301868	0.0291801	2.82777	0.0681238	8.73326	0.219208	1.97692	0	0
Lrrc75b	0.613571	0.291608	1.98755	0.328746	0.0375797	1.9655	0.0604214	9.02727	0.202626	1.97653	0	0
Gm29481	0.891031	0.653278	0.923671	0.117137	0.0033517	3.02672	0.0155987	12.2481	0.0799925	1.9752	0	0
Gm12946	0.305979	0.0930356	2.11574	0.601626	0.234123	1.83303	0.105134	7.65336	0.29064	1.97439	0	0
Gm13748	0.204951	0.0498811	1.84612	0.245322	0.0178261	2.10233	0.00713588	14.0504	0.0454731	1.97422	1	0
Gm37033	0.191896	0.0453505	1.30547	0.142815	0.00527965	2.63762	0.00223566	16.6745	0.0191641	1.97155	1	0
Nipal4	0.494772	0.201075	1.89667	0.531768	0.154543	2.04423	0.138947	6.94272	0.34609	1.97045	0	0
Astl	0.346473	0.112869	2.84448	0.607974	0.24415	1.09621	0.126528	7.183	0.327655	1.97035	0	0
Nod2	0.00197657	9.34387e-05	1.73344	0.168044	0.00783785	2.20502	1.10784e-05	28.254	0.000296884	1.96923	1	0
Slc13a3	0.435051	0.163302	2.92775	0.339306	0.0410545	1.00912	0.0402593	10.01	0.155329	1.96843	0	0
A530040E14Rik	1.55744e-05	2.70197e-07	1.93784	0.265899	0.0216778	1.99812	1.16885e-07	37.9112	6.69144e-06	1.96798	1	0
Gm20508	0.817129	0.518684	0.500307	0.399041	0.0638121	3.43393	0.145906	6.81655	0.356	1.96712	0	0
1700016C15Rik	0.188968	0.0442825	1.95481	0.399884	0.0640583	1.978	0.0194741	11.7303	0.0939353	1.9664	0	0
Rell1	0.0217007	0.00213279	2.36864	0.234158	0.0159897	1.56382	0.000384888	20.5723	0.00505406	1.96623	1	0
Pgs1	0.0109148	0.000847582	1.24037	0.165575	0.00746089	2.68843	8.20262e-05	23.9424	0.00149643	1.9644	1	0
Soat2	0.0558417	0.00778039	1.96559	0.295496	0.027877	1.96288	0.00204663	16.8722	0.0179091	1.96424	1	0
Prss46	0.983107	0.919311	0.21019	0.447867	0.0895693	3.71723	0.28794	4.99375	0.528905	1.96371	0	0
4930596I21Rik	0.0517864	0.00698753	1.78076	0.474215	0.106556	2.14537	0.00610744	14.4054	0.0405939	1.96307	1	0
Creb3l1	0.506848	0.209011	1.59804	0.163217	0.00721846	2.32405	0.0113102	12.993	0.0637756	1.96104	0	0
G630030J09Rik	0.0327369	0.00372016	2.34571	0.300978	0.0288546	1.57625	0.00108841	18.279	0.0112095	1.96098	1	0
Gm43300	0.00422406	0.000245618	2.16991	0.458674	0.0971117	1.75101	0.000277728	21.2873	0.00396404	1.96046	1	0
Gm55287	0.282395	0.0820284	3.16811	0.483287	0.114054	0.752398	0.0530634	9.34354	0.186307	1.96025	0	0
Nfkb2	0.0861899	0.0141444	1.31152	0.18592	0.0099986	2.60519	0.00139497	17.7275	0.0135332	1.95835	1	0
Slc1a2	7.78639e-05	1.80974e-06	1.10742	0.00851787	2.21131e-05	2.80925	9.98135e-10	47.8833	1.10957e-07	1.95833	1	0
Tlr6	0.149856	0.0312384	1.31237	0.158735	0.00675012	2.60206	0.00199567	16.9286	0.0175951	1.95721	1	0
Gm15729	0.360735	0.120809	2.1113	0.237219	0.0165726	1.80218	0.0144424	12.4271	0.0759158	1.95674	0	0
Adgrv1	0.877447	0.624566	0.840912	0.17406	0.00856139	3.07144	0.0333192	10.4624	0.136088	1.95618	0	0
Resf1	0.0220942	0.00219438	1.26091	0.25189	0.0190464	2.65029	0.000463204	20.1655	0.00581357	1.9556	1	0
Gm16201	0.984139	0.922946	-0.0464905	0.0974834	0.00222167	3.95469	0.0147423	12.3794	0.0769721	1.9541	0	0
Tecta	0.667013	0.339065	1.06677	0.436919	0.0821336	2.84085	0.127574	7.16194	0.328915	1.95381	0	0
ENSMUST00000106308	0.0358176	0.00422783	1.46872	0.255245	0.0196126	2.43841	0.000862159	18.7953	0.00941474	1.95356	1	0
Meioc	0.0423836	0.00529663	2.40635	0.64904	0.316893	1.49751	0.0124036	12.7798	0.0679431	1.95193	0	0
Gm29264	0.0275347	0.00295415	1.21564	0.191168	0.0107145	2.68771	0.000359591	20.7214	0.00480293	1.95167	1	0
Pdzk1ip1	0.244513	0.0648781	1.55315	0.319165	0.0348595	2.34928	0.0160387	12.1834	0.0817313	1.95122	0	0
Marchf1	0.277326	0.079339	2.58478	0.360537	0.0469161	1.31709	0.0245425	11.1868	0.110694	1.95093	0	0
Gbp2	0.0121315	0.000976302	3.07207	0.466426	0.101466	0.826922	0.00101239	18.4395	0.0106139	1.9495	1	0
Gm26902	0.000809431	2.9952e-05	2.34762	0.229369	0.0153331	1.54761	7.16149e-06	29.1873	0.000208686	1.94761	1	0
Orm2	0.00162053	7.20338e-05	2.33422	0.403653	0.0658876	1.55721	6.29251e-05	24.5164	0.0012193	1.94571	1	0
Gm42658	0.0449422	0.00572114	1.57144	0.342393	0.0419665	2.31897	0.00224117	16.6689	0.0191957	1.94521	1	0
Ccr8	0.22882	0.0585869	3.21555	0.556182	0.176259	0.674644	0.0575498	9.14609	0.196605	1.9451	0	0
Syngr1	0.966552	0.854968	0.160846	0.252998	0.0192467	3.7247	0.0840389	8.21422	0.251644	1.94277	0	0
Stpg4	0.164107	0.0357348	1.86425	0.35835	0.0463989	2.01841	0.0122731	12.8042	0.0674138	1.94133	0	0
S100a3	0.481803	0.19201	0.741541	0.157704	0.00665295	3.14025	0.00978885	13.3258	0.0576735	1.94089	0	0
Sros1	0.0537428	0.00737865	2.32808	0.142246	0.00524907	1.55294	0.000432195	20.3177	0.00552496	1.94051	1	0
Pdcd1	0.0304618	0.00337944	3.30592	0.705179	0.436881	0.572704	0.0110999	13.0363	0.0629241	1.93931	0	0
Ddit4	0.136703	0.0272226	2.42149	0.135105	0.00459726	1.45574	0.00124974	17.972	0.0124628	1.93861	1	0
Stk40	0.0714572	0.0108102	1.69605	0.241618	0.0173609	2.17736	0.00179808	17.1616	0.0163406	1.9367	1	0
Bcl2l1	0.0594732	0.00845669	0.924798	0.16833	0.00788938	2.94735	0.000708214	19.2301	0.00816309	1.93607	1	0
Mir7034	0.557588	0.246812	0.978276	0.426326	0.07705	2.88812	0.0943697	7.92486	0.271232	1.9332	0	0
Vnn3	0.406414	0.14647	2.72803	0.197808	0.0114256	1.13566	0.012372	12.7857	0.0678682	1.93185	0	0
Oprl1	0.502517	0.20625	2.84889	0.652497	0.323105	1.01424	0.247132	5.41689	0.484849	1.93157	0	0
Gm10552	2.7569e-06	3.42484e-08	1.89053	0.337709	0.0407048	1.97213	2.98207e-08	40.7821	2.06096e-06	1.93133	1	0
Gm38342	0.825618	0.530309	0.580951	0.331195	0.0382902	3.28134	0.0994339	7.79371	0.280266	1.93114	0	0
Gm34589	0.00148333	6.3411e-05	1.4332	0.0807327	0.00153916	2.42825	1.67309e-06	32.2848	6.12399e-05	1.93072	1	0
Gm15965	0.557522	0.246757	1.39097	0.290754	0.0267174	2.46696	0.0396999	10.0436	0.153835	1.92896	0	0
Adpgk	0.0320218	0.00361389	0.826792	0.183869	0.00955872	3.02672	0.000389426	20.5465	0.00510089	1.92675	1	0
Gm39321	0.63265	0.308106	1.99919	0.00485355	8.32512e-06	1.85423	3.5586e-05	25.7471	0.000770785	1.92671	1	0
Rnd3	0.00844045	0.000596934	2.99829	0.509533	0.132951	0.855017	0.000828665	18.883	0.00914404	1.92665	1	0
H2-Q10	0.0263897	0.00279136	1.85114	0.280295	0.0245978	2.00187	0.000726871	19.1727	0.00831074	1.9265	1	0
Dnah17	0.0388822	0.00471059	1.45452	0.261295	0.0208819	2.39634	0.00100597	18.4536	0.0105677	1.92543	1	0
Gm12596	0.082272	0.0132692	2.72482	0.614445	0.25562	1.12428	0.0226794	11.3727	0.104678	1.92455	0	0
Cdkn2d	0.454634	0.175558	0.783114	0.122482	0.00367372	3.06421	0.00538297	14.6927	0.037008	1.92366	1	0
Gm7582	0.369962	0.125468	1.50783	0.447153	0.0887216	2.3385	0.0612017	8.99592	0.204427	1.92317	0	0
Agr2	0.989275	0.946286	-0.158224	0.390361	0.0593485	3.99972	0.217878	5.75908	0.450951	1.92075	0	0
Gm20405	0.235944	0.0613509	2.6524	0.659462	0.337616	1.1861	0.101017	7.75398	0.28321	1.91925	0	0
Pstpip2	5.46847e-05	1.16886e-06	2.32832	0.313041	0.0328265	1.50982	6.9357e-07	34.152	2.95576e-05	1.91907	1	0
Kirrel3os	0.340334	0.109697	2.65159	0.627552	0.275488	1.18456	0.135968	6.9985	0.341552	1.91808	0	0
Prdx5	0.0153576	0.00133021	1.28678	0.181697	0.00928555	2.54855	0.000151947	22.6034	0.0024709	1.91767	1	0
1700128A07Rik	0.00325087	0.000175941	3.4113	0.841945	0.692845	0.423428	0.0012205	18.0246	0.0122517	1.91737	1	0
Gm19667	0.338993	0.108983	1.42778	0.400357	0.0647449	2.40612	0.042011	9.90773	0.159727	1.91695	0	0
Rassf6	0.380653	0.13135	1.4455	0.314303	0.0331727	2.38685	0.0280428	10.8718	0.120733	1.91617	0	0
Gm12472	0.142639	0.0289611	1.91491	0.472872	0.105882	1.91726	0.0208127	11.5745	0.0984411	1.91608	0	0
Gm14009	0.0666102	0.00984473	1.91114	0.334782	0.0397467	1.91864	0.00346142	15.6921	0.026706	1.91489	1	0
Mcemp1	0.429291	0.15968	2.43994	0.398428	0.0628368	1.38489	0.0562072	9.2036	0.193402	1.91242	0	0
Ptprjos1	0.516625	0.216929	1.1543	0.3637	0.0481328	2.66972	0.0580749	9.12395	0.197724	1.91201	0	0
Lacc1	5.21708e-07	5.04516e-09	1.63862	0.0983332	0.00226571	2.17813	2.99427e-10	50.3894	4.16621e-08	1.90838	1	0
ENSMUST00000158231	0.289515	0.0853141	1.19014	0.203041	0.0119708	2.62576	0.0080545	13.7734	0.0498724	1.90795	1	0
Ier2	0.000135555	3.57819e-06	2.12046	0.273894	0.0231931	1.69165	1.43609e-06	32.6091	5.37831e-05	1.90605	1	0
Antxr2	0.34014	0.109578	0.741585	0.164462	0.0073445	3.07038	0.00653888	14.2499	0.0426784	1.90598	1	0
Gm14963	1.57988e-07	1.27209e-09	1.92602	0.460799	0.0985155	1.88479	2.98265e-09	45.6003	2.87456e-07	1.9054	1	0
Fscn2	0.226335	0.0576217	0.81651	0.23819	0.0167178	2.99427	0.00765362	13.8903	0.0480151	1.90539	1	0
Mir6244	0.0804388	0.0128434	1.49764	0.312416	0.0326793	2.31109	0.00368337	15.5519	0.0279378	1.90436	1	0
Gm33699	0.896886	0.665248	0.523236	0.258716	0.0203293	3.28539	0.0717217	8.60658	0.226598	1.90431	0	0
F830208F22Rik	0.241622	0.0636587	1.35691	0.192975	0.0109321	2.44787	0.00575546	14.5405	0.0388567	1.90239	1	0
4833427F10Rik	0.0697237	0.0104525	2.06395	0.328262	0.0374509	1.73938	0.00346267	15.6913	0.026706	1.90167	1	0
Rab31	0.047978	0.00627652	1.14831	0.117486	0.00340949	2.65473	0.000251493	21.5043	0.0036719	1.90152	1	0
Gm47713	0.75707	0.438957	1.14624	0.386068	0.0572542	2.65676	0.117709	7.36721	0.312449	1.9015	0	0
Wnt16	0.327224	0.102728	2.68027	0.607046	0.241903	1.12264	0.116669	7.38978	0.310437	1.90145	0	0
Tnfrsf12a	0.00106515	4.21745e-05	2.24735	0.117137	0.00328232	1.55467	2.32464e-06	31.5858	8.14012e-05	1.90101	1	0
Ehf	0.746969	0.4256	2.29895	0.505504	0.128887	1.50149	0.214101	5.80614	0.446167	1.90022	0	0
A330015K06Rik	0.0644971	0.00942589	1.17075	0.311882	0.0323568	2.62909	0.00277396	16.1905	0.0225371	1.89992	1	0
Gm13840	0.132832	0.0261214	1.20408	0.222568	0.0141871	2.59546	0.00329839	15.8008	0.0257528	1.89977	1	0
Id2	0.0225755	0.0022553	1.38111	0.291077	0.0268075	2.41447	0.000647728	19.4271	0.00760267	1.89779	1	0
Kirrel3	0.36339	0.122075	2.40193	0.427982	0.0782858	1.3914	0.0540004	9.30102	0.18855	1.89666	0	0
Slc16a3	0.747984	0.426724	0.593148	0.0543625	0.000700606	3.19733	0.00272512	16.2304	0.0222263	1.89524	1	0
Cyp27b1	0.0216485	0.00212585	2.50844	0.70337	0.4335	1.28035	0.00736273	13.9789	0.046664	1.89439	1	0
Klf7	0.168868	0.0373624	1.96009	0.324517	0.0364576	1.82651	0.0103505	13.1974	0.0597922	1.8933	0	0
4932438H23Rik	0.179719	0.0411815	0.705091	0.333016	0.0388435	3.08024	0.011898	12.876	0.0660294	1.89267	0	0
Gm17017	1.73195e-06	2.02711e-08	1.72098	0.323858	0.0359012	2.06127	1.60405e-08	42.0821	1.23447e-06	1.89113	1	0
ENSMUST00000184729	0.340429	0.109812	1.42721	0.423793	0.0756763	2.35371	0.0481182	9.58055	0.174726	1.89046	0	0
Hal	0.542816	0.236105	0.725296	0.0610649	0.000922866	3.05454	0.00205506	16.863	0.017944	1.88992	1	0
Sla	0.0954649	0.0162608	2.21095	0.332757	0.0387967	1.56838	0.00527935	14.7368	0.0364865	1.88967	1	0
Gm41757	0.0153576	0.00133011	3.13659	0.783911	0.58526	0.641342	0.00635083	14.3164	0.0417624	1.88896	1	0
9630014M24Rik	0.0423034	0.00527977	3.18962	0.675688	0.377547	0.587956	0.014388	12.4359	0.0757242	1.88879	0	0
Tnfsf15	6.16666e-08	4.42779e-10	1.90373	0.552286	0.173009	1.87313	1.8609e-09	46.5847	1.92599e-07	1.88843	1	0
Gm11696	0.00199069	9.42715e-05	1.68121	0.216538	0.0134916	2.09249	1.85376e-05	27.15	0.000453405	1.88685	1	0
6530402F18Rik	0.00063126	2.19555e-05	1.48416	0.228567	0.0151684	2.28765	5.30017e-06	29.8301	0.000164729	1.88591	1	0
Gm22748	7.54386e-06	1.1209e-07	2.48494	0.578442	0.203076	1.28544	4.23345e-07	35.1963	1.9378e-05	1.88519	1	0
Asb11	0.816727	0.518241	0.912269	0.188484	0.0103893	2.85421	0.0335126	10.4486	0.136566	1.88324	0	0
Morrbid	0.00297906	0.000156409	1.6021	0.246004	0.01801	2.16353	3.88169e-05	25.5597	0.00082295	1.88281	1	0
Calr4	0.278785	0.0801229	1.51452	0.476615	0.10804	2.25106	0.0497701	9.49889	0.178751	1.88279	0	0
B4galt6	0.855001	0.586478	0.34338	0.0209053	0.000132519	3.42161	0.000813131	18.9248	0.00901524	1.8825	1	0
Gm14321	0.160902	0.0347448	1.2056	0.166913	0.00759083	2.55444	0.00243712	16.4811	0.0203837	1.88002	1	0
Nfe2	0.510205	0.211671	2.07929	0.25893	0.0203882	1.67934	0.0278162	10.891	0.120004	1.87931	0	0
Gm50323	0.89218	0.655189	-0.206904	0.264087	0.0214327	3.96497	0.0739428	8.53134	0.230769	1.87903	0	0
Gm49723	0.922739	0.730639	0.357146	0.290895	0.0267687	3.39418	0.0965072	7.86872	0.275006	1.87566	0	0
ENSMUST00000026590	0.452922	0.17427	2.43842	0.701314	0.427985	1.31265	0.268194	5.19163	0.507355	1.87554	0	0
Cyp7b1	0.715033	0.390666	2.04915	0.333161	0.0390617	1.70147	0.0790856	8.36503	0.241879	1.87531	0	0
Cd83	0.035694	0.0042088	3.03793	0.550045	0.170825	0.711777	0.00592263	14.4754	0.0396794	1.87486	1	0
Ptpn23	0.0601533	0.00857835	1.32084	0.252753	0.0191923	2.42524	0.00159893	17.4235	0.0149437	1.87304	1	0
Mir8097	0.095659	0.0163098	1.54134	0.324949	0.0366209	2.2027	0.00503095	14.8463	0.035304	1.87202	1	0
Ndel1	0.028723	0.00311859	1.17777	0.219843	0.0139013	2.56239	0.000478879	20.0923	0.00596398	1.87008	1	0
Uck2	0.00282666	0.000146765	1.94168	0.326698	0.0370755	1.79776	7.13989e-05	24.243	0.00134296	1.86972	1	0
Gm13185	0.178032	0.0405953	1.82547	0.478344	0.109037	1.913	0.0284182	10.8403	0.121875	1.86924	0	0
Kcnj2	0.45413	0.175145	0.674741	0.130383	0.00421199	3.06161	0.00605802	14.4239	0.0403548	1.86817	1	0
Gm4117	0.197779	0.0474048	0.962186	0.126403	0.00386575	2.77394	0.0017601	17.2093	0.0160711	1.86806	1	0
A730049H05Rik	0.596943	0.278131	2.73509	0.56197	0.181974	0.999121	0.201618	5.96711	0.431049	1.86711	0	0
Dhrs9	0.842803	0.561973	0.586154	0.111415	0.00291824	3.13556	0.0121572	12.8262	0.0669876	1.86086	0	0
a	1.26958e-05	2.06029e-07	1.70106	0.350546	0.0442919	2.01938	1.78057e-07	37.0244	9.56773e-06	1.86022	1	0
Rhbdf2	0.00113416	4.55187e-05	1.59813	0.271216	0.0226369	2.1214	1.52351e-05	27.5711	0.000386582	1.85977	1	0
Cd47	0.0233391	0.00235871	1.92056	0.350123	0.0439783	1.79843	0.00105534	18.3474	0.0109657	1.85949	1	0
S100a11	0.76139	0.443632	1.90139	0.385156	0.0567498	1.81564	0.117871	7.36373	0.312627	1.85851	0	0
Cpb2	0.154427	0.0326878	1.28506	0.525285	0.147245	2.43131	0.0304978	10.6728	0.127794	1.85819	0	0
Gm44053	0.0893855	0.0148543	1.04443	0.204496	0.0121346	2.66963	0.00173422	17.2423	0.0158901	1.85703	1	0
Gm27175	0.305325	0.0926846	2.09768	0.374961	0.0530515	1.61532	0.0310514	10.6301	0.129597	1.8565	0	0
2310043O21Rik	0.279345	0.0804345	0.795413	0.284882	0.0254538	2.91521	0.014723	12.3824	0.0769095	1.85531	0	0
Gm47603	0.315749	0.0973692	1.2323	0.468133	0.102898	2.47655	0.0561396	9.20653	0.193264	1.85443	0	0
Gm36933	0.178237	0.0406718	1.51039	0.382463	0.0556276	2.19838	0.0160439	12.1826	0.0817313	1.85439	0	0
Gm7580	0.000177171	4.89731e-06	2.10065	0.593204	0.221823	1.60675	1.60046e-05	27.4654	0.000402222	1.8537	1	0
C5ar1	0.164326	0.035813	1.19852	0.209533	0.0126503	2.50774	0.00394127	15.399	0.0293326	1.85313	1	0
Gm44428	0.43125	0.160783	2.25382	0.522159	0.14444	1.44772	0.110604	7.52517	0.3	1.85077	0	0
F10	0.0106234	0.000820105	2.98879	0.066709	0.00103909	0.710981	1.27616e-05	27.951	0.000332656	1.84989	1	0
Plbd1	0.65259	0.325076	1.64001	0.13938	0.0049193	2.05864	0.0118949	12.8766	0.0660294	1.84932	0	0
Ptprn	0.658494	0.330772	1.37373	0.105669	0.00265491	2.32459	0.00705844	14.0753	0.0451027	1.84916	1	0
Gm42551	0.328003	0.103158	1.05591	0.478572	0.109443	2.64209	0.0619121	8.96769	0.206112	1.849	0	0
Rlf	9.4848e-08	7.16458e-10	1.42548	0.31553	0.0337625	2.26942	6.15502e-10	48.8902	7.47497e-08	1.84745	1	0
Gm20406	0.12577	0.0241842	0.845127	0.137076	0.00476473	2.84965	0.00116021	18.1371	0.0117645	1.84739	1	0
Gm43660	0.00242517	0.000119893	1.29205	0.261632	0.0210072	2.39713	3.49881e-05	25.7836	0.000760185	1.84459	1	0
Hck	0.0736806	0.0112873	1.99047	0.311882	0.0323997	1.69352	0.00325977	15.8274	0.0255171	1.84199	1	0
4930430E12Rik	0.567172	0.254326	1.44994	0.0406376	0.000412574	2.23366	0.00106631	18.3245	0.0110197	1.8418	1	0
Gm37847	0.309754	0.0946464	2.08232	0.375996	0.05339	1.59892	0.031773	10.5755	0.131641	1.84062	0	0
Marcks	0.00723645	0.000483251	1.91846	0.261295	0.0209122	1.76216	0.000126347	23.0048	0.00212705	1.84031	1	0
Gm47922	8.02166e-14	1.49819e-16	3.14826	0.673369	0.372901	0.529255	2.10942e-15	74.8471	7.77526e-13	1.83876	1	0
F12	0.792848	0.482277	1.46137	0.257917	0.0202068	2.21449	0.0548753	9.26195	0.190544	1.83793	0	0
Il13ra2	0.0592787	0.00841179	4.36538	0.8041	0.622674	-0.689678	0.032746	10.5037	0.134505	1.83785	0	0
Micall2	0.414164	0.150804	0.95664	0.0544225	0.000703903	2.71129	0.0010775	18.3013	0.0111136	1.83396	1	0
Gm26756	0.950821	0.802006	0.172264	0.143825	0.00538069	3.49268	0.0278149	10.8912	0.120004	1.83247	0	0
Gm45630	0.281038	0.0813348	1.27049	0.39878	0.0635983	2.39335	0.032404	10.5287	0.133465	1.83192	0	0
Nampt	4.85938e-05	1.00753e-06	1.53661	0.255245	0.0196134	2.12665	3.70313e-07	35.4791	1.73667e-05	1.83163	1	0
Gda	0.00529533	0.000323733	1.90238	0.154175	0.00640401	1.76045	2.92038e-05	26.1728	0.000655526	1.83141	1	0
Tbc1d8	0.546118	0.238493	1.28108	0.21208	0.013027	2.38159	0.0210463	11.5483	0.0992331	1.83133	0	0
Snord53	0.0555326	0.00772118	2.32027	0.655088	0.328169	1.34223	0.0176813	11.956	0.0878791	1.83125	0	0
4930590J08Rik	0.146729	0.0301996	1.58795	0.404234	0.0662823	2.07313	0.0144398	12.4275	0.0759158	1.83054	0	0
Myc	9.98302e-09	5.59354e-11	2.83762	0.620765	0.26432	0.822245	3.8348e-10	49.8748	5.0043e-08	1.82993	1	0
Klra17	0.736059	0.413838	1.0659	0.105275	0.00259315	2.5932	0.00841042	13.6743	0.051427	1.82955	0	0
4930597O21Rik	0.511792	0.212812	1.04763	0.312416	0.0326549	2.61111	0.0414814	9.93821	0.158517	1.82937	0	0
Muc5ac	0.974782	0.886541	0.360044	0.179804	0.00911067	3.29869	0.0469978	9.63748	0.172295	1.82937	0	0
4930469K13Rik	0.00374293	0.00021034	2.23177	0.384112	0.0563409	1.42691	0.000146275	22.6862	0.00239349	1.82934	1	0
Rffl	0.0176091	0.00160495	1.38182	0.205221	0.0122924	2.27631	0.000233459	21.6669	0.00348344	1.82907	1	0
Gm35037	0.0230012	0.0023131	3.04089	0.597291	0.227439	0.617231	0.00449808	15.1001	0.0326667	1.82906	1	0
Lmo1	0.834643	0.547725	1.37212	0.193138	0.0109502	2.28565	0.0366843	10.2328	0.145103	1.82888	0	0
ENSMUST00000239236	0.009052	0.000657467	1.80988	0.314744	0.0334862	1.847	0.00025811	21.4475	0.00374509	1.82844	1	0
ENSMUST00000163321	0.973404	0.881821	0.356226	0.261295	0.0208946	3.29995	0.0920166	7.98806	0.266805	1.82809	0	0
Tll2	0.549998	0.241196	0.831877	0.184586	0.0096457	2.82347	0.016433	12.1268	0.0831346	1.82767	0	0
Tprg	0.929691	0.744198	-0.579915	0.382463	0.0557579	4.23484	0.173539	6.36437	0.394297	1.82746	0	0
Fbxo40	0.770845	0.455776	0.7772	0.205221	0.012308	2.87569	0.0346863	10.3665	0.139743	1.82644	0	0
Mmp3	0.0546641	0.00755447	2.47281	0.575718	0.200463	1.17943	0.011347	12.9855	0.063897	1.82612	0	0
Dthd1	0.912061	0.702695	0.637002	0.291993	0.0270457	3.01496	0.0943222	7.92612	0.27117	1.82598	0	0
Picalm	0.0186585	0.00173776	1.684	0.314435	0.0333224	1.96513	0.000622881	19.5134	0.00735623	1.82456	1	0
Osmr	0.616699	0.294118	3.02715	0.690077	0.405818	0.621127	0.37307	4.25125	0.608357	1.82414	0	0
Plk2	0.177742	0.0404391	1.44702	0.224452	0.0144737	2.20053	0.00494195	14.8868	0.0348307	1.82377	1	0
Gm20125	0.528893	0.225834	1.35417	0.28479	0.0254147	2.29179	0.0353576	10.3208	0.141552	1.82298	0	0
Rgcc	0.823877	0.528199	1.01243	0.21995	0.0139237	2.62942	0.0434831	9.82488	0.163168	1.82093	0	0
Agt	0.279959	0.0807855	3.54099	0.966256	0.930479	0.100228	0.269708	5.17603	0.508714	1.82061	0	0
Htr4	0.594834	0.276605	1.42813	0.482371	0.112401	2.21206	0.139002	6.9417	0.346119	1.82009	0	0
Acr	0.445538	0.169924	3.02849	0.689057	0.401692	0.610919	0.251491	5.36895	0.489697	1.81971	0	0
Lypd6b	0.439801	0.166397	2.43879	0.309122	0.0313314	1.19999	0.032618	10.513	0.134137	1.81939	0	0
Tnfaip2	0.0152892	0.0013218	2.01145	0.314409	0.0332714	1.6256	0.000485158	20.0636	0.00602789	1.81853	1	0
Ptprj	2.01433e-09	8.44391e-12	1.62866	0.247734	0.018456	2.00701	4.75153e-12	58.9799	9.98297e-10	1.81784	1	0
Tmprss3	0.763212	0.446068	1.24595	0.440945	0.0845771	2.38928	0.161373	6.55475	0.377219	1.81761	0	0
Tmigd1	0.729856	0.406246	1.06328	0.276196	0.0237003	2.57158	0.0543323	9.28613	0.189305	1.81743	0	0
Fos	0.00669013	0.000435661	3.00217	0.316736	0.0344128	0.630979	0.000181526	22.2159	0.00284405	1.81657	1	0
Cd24a	0.897582	0.666603	1.24307	0.224452	0.0144666	2.38848	0.0544034	9.28295	0.189415	1.81577	0	0
Uox	0.984885	0.92584	-0.156165	0.228567	0.0151536	3.78538	0.0738892	8.53314	0.230692	1.81461	0	0
Iigp1c	0.345776	0.112443	4.17817	0.688031	0.398526	-0.549238	0.183964	6.21058	0.408571	1.81447	0	0
Rbm47	5.91814e-13	1.30182e-15	0.83279	0.160706	0.00696485	2.79571	3.33067e-16	78.4838	1.45786e-13	1.81425	1	0
Gm38204	0.00164934	7.37254e-05	1.95811	0.268316	0.0221142	1.66987	2.3358e-05	26.6534	0.000546493	1.81399	1	0
Cib3	0.453605	0.174615	1.90728	0.399041	0.0638123	1.71927	0.0612507	8.99396	0.20447	1.81327	0	0
ENSMUST00000085330	0.927997	0.74104	0.232361	0.25189	0.0190355	3.38972	0.074214	8.5223	0.231375	1.81104	0	0
Pou1f1	0.442936	0.168376	1.94682	0.61131	0.251502	1.67199	0.176242	6.32372	0.397941	1.80941	0	0
Dgat2	0.0797433	0.0126827	1.04144	0.169495	0.00800971	2.57235	0.00103562	18.3892	0.0107941	1.80689	1	0
Ppard	0.00242517	0.00011998	1.45388	0.26346	0.0213128	2.15982	3.54841e-05	25.7533	0.000769371	1.80685	1	0
Selenon	0.0495585	0.00655734	0.726075	0.164462	0.00734495	2.88561	0.000526951	19.8818	0.00644801	1.80584	1	0
Slfn8	0.00339922	0.000186369	1.96618	0.342393	0.041846	1.64237	9.95246e-05	23.5231	0.00175715	1.80428	1	0
Gpc1	0.826791	0.532788	0.883235	0.172569	0.00834405	2.72248	0.0285223	10.8317	0.122172	1.80286	0	0
Gm11827	0.590257	0.272762	1.06299	0.305572	0.0299233	2.54248	0.0474068	9.61655	0.173146	1.80274	0	0
Ifng	0.162889	0.0353713	4.30013	0.276173	0.0235751	-0.696404	0.00674563	14.1788	0.0435677	1.80186	1	0
Per1	0.429093	0.159534	0.897564	0.21208	0.0130086	2.70606	0.0148959	12.3553	0.0774276	1.80181	0	0
Lcp2	4.75281e-06	6.70687e-08	2.20544	0.443149	0.0860235	1.39772	1.15221e-07	37.9414	6.61416e-06	1.80158	1	0
ENSMUST00000122654	0.951775	0.803522	-0.174767	0.117137	0.00330312	3.77574	0.0183975	11.8633	0.0904354	1.80048	0	0
Flot1	0.564147	0.251979	1.13428	0.195284	0.0111657	2.46359	0.0193383	11.7466	0.0934882	1.79893	0	0
Otoa	0.0656743	0.00966279	3.34947	0.921971	0.841874	0.247859	0.0472765	9.62319	0.172895	1.79866	0	0
Gm43429	0.165132	0.0361015	1.14235	0.466431	0.101544	2.45446	0.0242268	11.2174	0.109629	1.79841	0	0
Vasp	0.051856	0.00700769	1.53378	0.222804	0.0142524	2.06087	0.0010199	18.4231	0.0106713	1.79732	1	0
Slc13a2os	0.493944	0.200435	2.80787	0.791217	0.597438	0.784435	0.373896	4.24474	0.609006	1.79615	0	0
Gpat3	0.093626	0.0158155	1.41413	0.30714	0.0303224	2.17526	0.00414468	15.2853	0.0305501	1.7947	1	0
Gm42763	0.357372	0.119	0.999615	0.322315	0.0355919	2.58442	0.0273791	10.9285	0.118732	1.79202	0	0
Ptgdr2	0.221728	0.0559335	0.747159	0.240617	0.0171373	2.83682	0.00762055	13.9002	0.0478505	1.79199	1	0
Sstr3	0.808965	0.505846	0.713145	0.494883	0.121994	2.87027	0.233592	5.57062	0.470452	1.79171	0	0
Gm17024	7.03651e-28	2.04431e-31	1.64638	0.253101	0.019278	1.93452	0	149.228	0	1.79045	1	0
Pde4d	0.214557	0.0533142	1.41499	0.318377	0.0347439	2.1639	0.013506	12.5826	0.0723695	1.78945	0	0
Lvrn	0.166795	0.0366289	1.54025	0.468133	0.103063	2.03472	0.0248375	11.1587	0.11147	1.78748	0	0
Rrad	0.255963	0.0696478	1.8536	0.271573	0.0227622	1.71533	0.0118059	12.8939	0.0656371	1.78447	0	0
Tmem30c	0.628859	0.304563	0.619623	0.323911	0.0362486	2.94838	0.0607888	9.01246	0.203534	1.784	0	0
Cyp4f18	0.291291	0.0861395	2.27261	0.396763	0.0617968	1.29437	0.0331935	10.4714	0.135706	1.78349	0	0
Dach1	0.826787	0.532638	0.950771	0.262826	0.0212249	2.61133	0.0619808	8.96498	0.206308	1.78105	0	0
Ppp1r32	0.996538	0.979961	-0.0232451	0.0940199	0.00209669	3.58437	0.0147683	12.3753	0.07705	1.78056	0	0
Gm45338	0.708258	0.383128	0.475946	0.426483	0.0771073	3.08075	0.133587	7.04389	0.338438	1.77835	0	0
Krt8	0.850239	0.576118	1.52277	0.0726556	0.00122825	2.0337	0.00584038	14.5072	0.0392535	1.77824	1	0
ENSMUST00000004964	0.43651	0.164067	1.5642	0.575926	0.20067	1.99097	0.14531	6.82714	0.355037	1.77759	0	0
Klk1b27	0.253675	0.0686666	2.14269	0.602707	0.235456	1.41012	0.0828564	8.24944	0.249303	1.77641	0	0
Slc22a4	0.480635	0.191265	1.08092	0.000225213	9.39648e-08	2.47187	3.38496e-07	35.6689	1.6237e-05	1.77639	1	0
Gm49774	0.04511	0.00576841	1.41836	0.33723	0.0405689	2.1335	0.00219044	16.7202	0.0188534	1.77593	1	0
Gramd1a	0.00829031	0.000580458	2.17024	0.458167	0.096663	1.37653	0.000605315	19.5764	0.00718512	1.77338	1	0
Cebpe	0.499594	0.203982	1.47353	0.24941	0.0187425	2.07249	0.0251053	11.1334	0.112178	1.77301	0	0
Cmip	0.0113402	0.000894266	1.39072	0.218634	0.0136931	2.15386	0.000150744	22.6207	0.00245324	1.77229	1	0
Slc2a6	0.833151	0.545805	0.604001	0.0729898	0.00129257	2.93978	0.00582499	14.5132	0.0391828	1.77189	1	0
Anxa11os	0.434039	0.162617	0.850654	0.118442	0.00346762	2.692	0.00478219	14.9613	0.0340359	1.77133	1	0
Gm27240	0.124956	0.0239978	4.05917	0.72748	0.481929	-0.517595	0.0631434	8.9195	0.208922	1.77079	0	0
Ghrl	0.275527	0.0785275	0.91547	0.196585	0.0113097	2.62577	0.00712845	14.0528	0.0454533	1.77062	1	0
B230208H11Rik	0.8682	0.60836	0.181002	0.189844	0.0104994	3.36005	0.0386659	10.1068	0.150774	1.77052	0	0
Akr1c18	0.96823	0.863868	0.264846	0.332604	0.0387634	3.27337	0.147227	6.79323	0.357275	1.76911	0	0
Cnih2	0.0180342	0.00165909	0.998727	0.352779	0.044804	2.53845	0.000781021	19.0139	0.0087844	1.76859	1	0
Akr1b8	0.00167805	7.57619e-05	2.72907	0.5139	0.137199	0.808033	0.000129663	22.9485	0.00217069	1.76855	1	0
Gm17509	0.898411	0.668483	1.11464	0.108491	0.00276191	2.42096	0.0134679	12.5892	0.0721838	1.7678	0	0
Pgf	0.072644	0.0110682	2.56983	0.525365	0.147333	0.965449	0.0120978	12.8375	0.06673	1.76764	0	0
Gm40578	0.0183504	0.0016984	1.96667	0.340799	0.0414723	1.56837	0.000743867	19.1216	0.00847082	1.76752	1	0
Wnt11	0.935125	0.757448	0.813328	0.0209053	0.000131219	2.71887	0.00101543	18.4329	0.0106405	1.7661	1	0
Gm44981	0.0006635	2.34348e-05	1.37626	0.250023	0.0188006	2.15438	6.88868e-06	29.2703	0.000202421	1.76532	1	0
Slc15a3	0.443325	0.168579	1.09506	0.246989	0.0181827	2.43418	0.0208056	11.5753	0.0984296	1.76462	0	0
Gm47551	0.496697	0.202109	1.03253	0.361929	0.0472923	2.49481	0.0540072	9.30071	0.18855	1.76367	0	0
4933415A04Rik	0.71497	0.390354	1.45179	0.631779	0.28581	2.07495	0.356248	4.38626	0.59403	1.76337	0	0
Gm38379	0.961228	0.839348	0.208833	0.309122	0.0313139	3.31712	0.121923	7.27765	0.319881	1.76298	0	0
Gm15728	0.807999	0.504337	0.369478	0.330089	0.0379086	3.14865	0.094773	7.91418	0.271794	1.75907	0	0
Met	0.945256	0.783169	0.401792	0.0130262	5.4422e-05	3.1155	0.000471529	20.1263	0.00588641	1.75865	1	0
Snora21	0.0449422	0.00572457	2.29119	0.589175	0.216804	1.22532	0.00954631	13.3835	0.0565458	1.75826	0	0
Hpca	0.679067	0.351568	1.39172	0.621465	0.266007	2.11918	0.315122	4.73917	0.556316	1.75545	0	0
Ppp1r1a	0.992952	0.962307	-0.035975	0.191739	0.0107615	3.54653	0.0576844	9.1404	0.196969	1.75528	0	0
Gm26982	0.227839	0.0581749	0.750939	0.142815	0.00528331	2.75696	0.0027931	16.175	0.0226488	1.75395	1	0
Mir27a	0.455643	0.176222	1.18632	0.219119	0.0137483	2.3189	0.0170147	12.0457	0.0853578	1.75261	0	0
Gm43964	0.164174	0.0357649	1.61542	0.456082	0.0946373	1.88841	0.0226385	11.377	0.10452	1.75192	0	0
Gm12531	0.371948	0.126525	1.23566	0.370966	0.0509885	2.26658	0.0389883	10.0869	0.15175	1.75112	0	0
Fam20c	0.974966	0.889661	0.150165	5.02304e-05	1.68122e-08	3.35199	2.84456e-07	36.0362	1.40953e-05	1.75108	1	0
S100a14	0.498473	0.203246	2.50296	0.572446	0.195227	0.995924	0.167721	6.45387	0.385716	1.74944	0	0
Nudt4	0.0765769	0.0119335	0.641634	0.162383	0.00712741	2.85722	0.000882208	18.7444	0.00957891	1.74943	1	0
Abcc1	0.0215324	0.00210552	1.35595	0.224807	0.0146217	2.13858	0.000350607	20.7769	0.00471592	1.74727	1	0
Gm26440	0.548322	0.239979	1.98626	0.518572	0.140784	1.50667	0.14824	6.77547	0.358734	1.74646	0	0
2010013B24Rik	0.588542	0.271285	1.71625	0.184657	0.00968183	1.77415	0.0182337	11.8842	0.0899073	1.7452	0	0
Gm41293	0.0199606	0.00189199	1.9518	0.455815	0.0942631	1.53844	0.00171778	17.2636	0.015767	1.74512	1	0
Mir21a	0.254825	0.0691874	1.67633	0.428949	0.078647	1.81327	0.0338113	10.4274	0.13727	1.7448	0	0
Cebpd	0.0138363	0.00116579	2.8074	0.509533	0.132828	0.678681	0.00151336	17.5461	0.0143612	1.74304	1	0
Mybpc2	0.644528	0.318379	1.28882	0.426326	0.0769694	2.1946	0.115393	7.41772	0.30833	1.74171	0	0
Inhca	0.772181	0.457309	1.17313	0.410253	0.0686951	2.30746	0.140125	6.92095	0.347501	1.74029	0	0
Mboat7	0.0436751	0.00551785	0.794986	0.174808	0.00860627	2.68277	0.000520233	19.9101	0.00638001	1.73888	1	0
Snord95	0.798382	0.490746	0.369787	0.401461	0.0652694	3.10701	0.14225	6.88212	0.35029	1.7384	0	0
Gucy2c	0.352851	0.116423	-0.611719	0.056532	0.000820291	4.08837	0.000979494	18.5127	0.0103309	1.73832	1	0
Il1rapl1	0.0059717	0.00037574	2.50491	0.30714	0.0302746	0.970781	0.000140873	22.7681	0.00232137	1.73785	1	0
Igfbp3	0.642735	0.316599	2.88968	0.690655	0.407266	0.585672	0.393062	4.09682	0.624299	1.73768	0	0
Ripor2	0.325183	0.101642	2.26316	0.505519	0.12901	1.20747	0.0699459	8.66833	0.223101	1.73531	0	0
Marchf7	0.0309223	0.00344465	1.27413	0.248642	0.0186356	2.19322	0.00068389	19.3072	0.00792527	1.73368	1	0
Hdac4	0.140707	0.0283878	0.872117	0.204826	0.0121918	2.59249	0.00310408	15.9376	0.0245823	1.7323	1	0
Pnp2	0.0399346	0.0048845	1.51595	0.181633	0.00925659	1.9468	0.000497538	20.0082	0.00614916	1.73138	1	0
H3f3b	0.0111432	0.00087002	1.303	0.246004	0.0180189	2.15907	0.000189114	22.1267	0.00293665	1.73103	1	0
Sell	0.492205	0.198974	2.05163	0.419475	0.0732793	1.40886	0.0762286	8.45612	0.236323	1.73024	0	0
Gm22806	0.325403	0.101832	1.16784	0.408192	0.0679196	2.29216	0.0413175	9.94772	0.158072	1.73	0	0
Dclre1c	0.026242	0.00276862	0.85533	0.219119	0.0138059	2.60334	0.000427032	20.3441	0.00547737	1.72934	1	0
Prdm1	0.319045	0.0988888	1.85313	0.419475	0.0732898	1.60447	0.0429569	9.85419	0.161826	1.7288	0	0
Gfpt2	0.290766	0.085912	2.68226	0.606967	0.241285	0.77518	0.10108	7.75242	0.28327	1.72872	0	0
Gm11992	0.147622	0.0304937	-0.896746	0.203041	0.0119732	4.35075	0.00325505	15.8306	0.0254896	1.727	1	0
Sytl3	0.381197	0.131726	2.98444	0.717186	0.46336	0.468076	0.231712	5.59256	0.467878	1.72626	0	0
Kif17	0.671701	0.34418	0.885837	0.184222	0.00959925	2.56497	0.0221778	11.4253	0.102882	1.7254	0	0
St3gal1	2.35432e-13	4.8857e-16	1.85687	0.307415	0.0305691	1.59363	5.55112e-16	77.4856	2.33258e-13	1.72525	1	0
Tnfsf8	0.311147	0.095321	2.85061	0.509605	0.133357	0.599677	0.0682014	8.73046	0.219368	1.72514	0	0
Slamf1	0.300843	0.0903753	3.6143	0.859914	0.724375	-0.165591	0.24394	5.45246	0.481871	1.72435	0	0
Nt5c2	0.0424825	0.00531428	1.01303	0.284016	0.0252008	2.43551	0.00132829	17.8365	0.0130226	1.72427	1	0
Igf1r	0.900487	0.671902	0.768063	0.177854	0.00891032	2.67258	0.0366287	10.2364	0.145041	1.72032	0	0
Rbpj	0.0312383	0.0034975	0.998159	0.186556	0.0101706	2.44025	0.000399966	20.4879	0.00520973	1.71921	1	0
D16Ertd472e	0.0610827	0.00872864	2.22565	0.526116	0.148499	1.21172	0.00991372	13.2966	0.0582211	1.71868	0	0
Mafk	0.00271696	0.000140167	1.59405	0.23425	0.0160069	1.84094	3.14276e-05	26.0148	0.000695047	1.7175	1	0
Slc26a3	0.424	0.15653	1.50841	0.418764	0.0729311	1.92371	0.0624765	8.94549	0.207599	1.71606	0	0
Cebpb	0.130723	0.0255126	1.1447	0.17406	0.00854376	2.28524	0.00205574	16.8623	0.017944	1.71497	1	0
Igsf6	0.00021649	6.23574e-06	1.87002	0.15339	0.00625763	1.55691	7.04686e-07	34.1183	2.99706e-05	1.71347	1	0
Bcl2l11	4.1927e-10	1.49652e-12	1.38909	0.292177	0.0271422	2.03782	1.29308e-12	61.6691	3.15902e-10	1.71346	1	0
Khdrbs2	0.139644	0.0280869	1.66988	0.257214	0.0200712	1.75518	0.00478103	14.9618	0.0340359	1.71253	1	0
Gm49730	0.0312283	0.00349401	2.13574	0.418224	0.0723764	1.28296	0.00234741	16.5652	0.0198148	1.70935	1	0
Tgfbi	0.17531	0.0394218	2.21092	0.13938	0.0049301	1.20488	0.00185527	17.0917	0.0167364	1.7079	1	0
Kcnq2	0.967692	0.862237	0.341662	0.288696	0.0263923	3.07374	0.108842	7.56581	0.297274	1.7077	0	0
Irgm1	0.0113493	0.000895448	2.65763	0.529821	0.153024	0.755827	0.00135591	17.7907	0.0132378	1.70673	1	0
Gdnf	0.177442	0.0403138	1.35349	0.339306	0.0410387	2.05823	0.0122499	12.8086	0.067339	1.70586	0	0
Cdc42ep2	0.113842	0.0209313	1.41649	0.309122	0.0314086	1.9938	0.00547448	14.6544	0.0374899	1.70515	1	0
1110002J07Rik	0.658014	0.330345	0.889408	0.0950369	0.00213239	2.51934	0.00581724	14.5163	0.0391731	1.70438	1	0
Rph3a	0.826234	0.531847	0.771201	0.140955	0.00512719	2.63443	0.018828	11.8092	0.0918238	1.70281	0	0
Gm47246	0.375819	0.12873	0.532081	0.242704	0.0175217	2.87336	0.0160018	12.1887	0.0816407	1.70272	0	0
Ccl9	0.525812	0.223646	0.97631	0.00616072	1.34233e-05	2.42798	4.11769e-05	25.4324	0.0008634	1.70214	1	0
Pnrc1	0.00267044	0.000136624	1.74722	0.376021	0.0534868	1.65526	9.37313e-05	23.6532	0.0016701	1.70124	1	0
Odc1	0.00467469	0.000276671	1.86342	0.39878	0.0636133	1.53609	0.000210277	21.8952	0.00318984	1.69975	1	0
Ier5	0.00346971	0.000191386	1.43797	0.18592	0.0100138	1.96099	2.71471e-05	26.33	0.000617273	1.69948	1	0
Sirpb1b	0.538562	0.232869	2.23822	0.366983	0.0490817	1.15986	0.0625376	8.9431	0.207635	1.69904	0	0
Gm42829	0.189302	0.0443752	1.29402	0.366441	0.0488462	2.09996	0.0154637	12.2683	0.0795697	1.69699	0	0
Gm25767	0.0824433	0.0133105	2.52569	0.653094	0.324432	0.868004	0.0278313	10.8898	0.120024	1.69685	0	0
Tex48	0.328027	0.103208	1.74299	0.43998	0.0840757	1.65021	0.0498688	9.49409	0.179006	1.6966	0	0
Ypel5	0.183864	0.0425755	1.3929	0.308465	0.0309464	1.99999	0.0100556	13.264	0.0587343	1.69645	0	0
Aqp7	0.764357	0.447784	0.570004	0.316736	0.0343943	2.82253	0.0796753	8.34662	0.242909	1.69626	0	0
Tmc5	0.737006	0.414876	1.07273	0.366664	0.0489373	2.31778	0.099423	7.79399	0.280266	1.69526	0	0
Gas7	0.853168	0.580723	0.468506	0.0819421	0.00162585	2.92128	0.0075205	13.9304	0.0473922	1.6949	1	0
Jmjd1c	0.00410424	0.000236606	1.63563	0.398428	0.0628161	1.7527	0.000180086	22.2333	0.00283628	1.69416	1	0
Gm43362	1.43861e-05	2.45401e-07	1.61361	0.401626	0.0653147	1.77203	3.03719e-07	35.8978	1.48054e-05	1.69282	1	0
Gm10309	0.159414	0.0342823	2.91603	0.836255	0.681248	0.468123	0.111097	7.51391	0.300889	1.69207	0	0
Gm27252	0.606988	0.286388	1.25951	0.255277	0.0196546	2.12418	0.0347855	10.3597	0.140008	1.69184	0	0
Ankrd66	0.987931	0.941146	0.10373	0.0857828	0.00178159	3.27983	0.0123926	12.7818	0.0679105	1.69178	0	0
Arrdc4	0.00218037	0.000105697	1.79141	0.376191	0.053592	1.5912	7.40994e-05	24.1626	0.00137894	1.6913	1	0
Gm50096	0.0187863	0.001752	1.2832	0.308704	0.0310915	2.0968	0.000589273	19.6356	0.00704645	1.69	1	0
Pgam2	0.307803	0.0938075	0.621529	0.161084	0.00699704	2.7542	0.0054668	14.6576	0.0374495	1.68787	1	0
Acta2	0.986973	0.936011	-0.0895411	0.0989069	0.00231707	3.4645	0.0154713	12.2672	0.0795723	1.68748	0	0
Gm12339	0.292034	0.0864259	2.44772	0.709551	0.44594	0.925931	0.164031	6.51208	0.380908	1.68683	0	0
Cdkl4	0.911907	0.701612	0.433988	0.201451	0.0118045	2.93953	0.0479839	9.5873	0.174427	1.68676	0	0
Gapt	0.114067	0.0210343	1.18163	0.25606	0.0197645	2.19153	0.00365241	15.5709	0.0277631	1.68658	1	0
Omg	0.30043	0.0901888	1.12495	0.447867	0.0893653	2.24696	0.0469148	9.64175	0.172111	1.68596	0	0
ENSMUST00000019281	3.30816e-10	1.13961e-12	1.37685	0.284882	0.0257267	1.9935	9.42912e-13	62.3211	2.44181e-10	1.68517	1	0
Cflar	0.00050129	1.66237e-05	1.78754	0.390361	0.0595121	1.58232	1.46677e-05	27.6525	0.000373539	1.68493	1	0
Gna13	9.16467e-05	2.23278e-06	1.76888	0.276196	0.0236837	1.60077	9.38903e-07	33.5105	3.78625e-05	1.68482	1	0
Gm42632	0.961197	0.839157	0.131873	0.218335	0.0136541	3.23652	0.0626645	8.93814	0.207958	1.6842	0	0
1700013M08Rik	0.836554	0.550944	1.17889	0.162437	0.00715383	2.18928	0.0257616	11.0725	0.114044	1.68409	0	0
Prnd	0.881192	0.632	0.441976	0.236491	0.0164889	2.92616	0.0579817	9.12787	0.197599	1.68407	0	0
Adcy10	0.168404	0.0371769	2.07787	0.480182	0.111124	1.28993	0.0268085	10.9783	0.117099	1.6839	0	0
Gm37539	0.452739	0.174113	1.20259	0.348274	0.0435329	2.16265	0.0445856	9.76458	0.165925	1.68262	0	0
Ddc	0.994933	0.97288	0.0485151	0.299787	0.0285041	3.31551	0.127153	7.1704	0.328196	1.68201	0	0
Irgc1	0.438142	0.165335	2.45795	0.43805	0.0827524	0.903355	0.0724001	8.58337	0.227953	1.68065	0	0
Vill	0.932321	0.750647	0.906654	0.0851887	0.00174556	2.45389	0.0100074	13.275	0.0585996	1.68027	0	0
AB124611	0.230283	0.0591049	0.949658	0.115062	0.00309912	2.41087	0.00175939	17.2102	0.0160711	1.68027	1	0
Cfap53	0.560573	0.249156	0.986839	0.224891	0.014658	2.37271	0.0241495	11.2249	0.109397	1.67977	0	0
4930517G19Rik	0.152647	0.0320457	1.55452	0.446388	0.087997	1.80311	0.0193758	11.7421	0.0936261	1.67881	0	0
Stk17b	0.097706	0.016782	1.77337	0.381134	0.0551354	1.5839	0.00738876	13.9708	0.0467443	1.67864	1	0
Gm36862	0.0403964	0.0049544	2.10584	0.631805	0.286509	1.25023	0.0107277	13.1149	0.0613301	1.67804	0	0
Ramp3	0.329171	0.103749	2.46212	0.415349	0.0709738	0.891292	0.043527	9.82245	0.163217	1.67671	0	0
Emb	0.808591	0.505512	1.0543	0.179477	0.00908575	2.2974	0.0293179	10.7665	0.12455	1.67585	0	0
Nfkb1	5.55881e-07	5.46791e-09	1.68533	0.370966	0.0516782	1.66193	6.4955e-09	43.9742	5.59305e-07	1.67363	1	0
Gm42987	0.113923	0.0209708	1.26899	0.334782	0.0397257	2.07813	0.00673994	14.1808	0.0435558	1.67356	1	0
Gm13293	0.397906	0.141366	3.28629	0.981514	0.960628	0.0600383	0.406935	3.99314	0.635903	1.67316	0	0
A930001C03Rik	0.0305846	0.00339687	2.28106	0.626956	0.274241	1.06446	0.0074326	13.9573	0.0469934	1.67276	1	0
Stra6	0.165132	0.0361202	4.23374	0.714548	0.456358	-0.889365	0.0841558	8.21076	0.251832	1.67219	0	0
Gpr132	0.00170354	7.76327e-05	1.67431	0.320103	0.0350042	1.66938	3.7544e-05	25.6316	0.000802442	1.67184	1	0
Rtn4rl2	0.565233	0.252763	2.64154	0.651978	0.322135	0.699442	0.285642	5.01617	0.526681	1.67049	0	0
Btg3	0.817585	0.519303	1.84967	0.45446	0.093565	1.49078	0.195538	6.04873	0.422823	1.67022	0	0
Fcgr2b	0.0823539	0.0132927	1.39966	0.149674	0.00596724	1.93664	0.000828268	18.884	0.00914404	1.66815	1	0
Qsox1	0.45189	0.173543	1.12187	0.309122	0.031567	2.20925	0.0340032	10.4139	0.13773	1.66556	0	0
Gm47196	0.1529	0.0321677	2.33459	0.641472	0.300916	0.995111	0.0545718	9.27544	0.189764	1.66485	0	0
Gm28902	0.903099	0.679591	0.815071	0.367568	0.0496809	2.51361	0.148164	6.7768	0.358591	1.66434	0	0
E230025N22Rik	0.0381525	0.0045932	0.800762	0.443236	0.0861013	2.52702	0.00349423	15.6708	0.0268638	1.66389	1	0
Irf7	0.0850239	0.0138895	0.860301	0.154142	0.00635075	2.46668	0.000911709	18.6716	0.00978295	1.66349	1	0
Susd6	0.0484046	0.0063484	1.48191	0.28311	0.0250805	1.84459	0.00155165	17.4904	0.0146123	1.66325	1	0
Ifih1	0.0353417	0.00414965	1.79104	0.372138	0.0522211	1.53536	0.00204499	16.874	0.0179022	1.6632	1	0
Rlim	5.85145e-05	1.27258e-06	1.45724	0.366952	0.0490268	1.86849	1.09744e-06	33.1797	4.32594e-05	1.66287	1	0
Gm5095	0.0257068	0.00269189	1.33965	0.342393	0.0419722	1.98365	0.00113982	18.1765	0.0116363	1.66165	1	0
Xrra1	0.491132	0.198112	0.452211	0.245322	0.0178325	2.86996	0.023478	11.2913	0.107184	1.66109	0	0
Zc3h12c	0.0755333	0.0116933	1.61993	0.169495	0.00802254	1.70187	0.000963828	18.5485	0.0101964	1.6609	1	0
Mcl1	2.93832e-06	3.72074e-08	1.24791	0.234291	0.0160423	2.07361	1.32744e-08	42.4786	1.05642e-06	1.66076	1	0
Slc13a2	0.520494	0.219991	2.73165	0.80989	0.632906	0.587036	0.413747	3.94321	0.641868	1.65934	0	0
Gm10425	0.0138086	0.00116055	1.33498	0.16825	0.00786221	1.98361	0.00011501	23.2091	0.00197229	1.6593	1	0
Kdm7a	0.253117	0.0683828	1.28372	0.233508	0.0159237	2.03375	0.00851808	13.6452	0.0519452	1.65873	0	0
Zscan10	0.0669621	0.00991341	2.79469	0.744315	0.510517	0.521791	0.0318142	10.5724	0.131779	1.65824	0	0
Bltp1	0.409211	0.147811	1.16189	0.358367	0.0464299	2.15379	0.0410511	9.96326	0.157392	1.65784	0	0
Mideas	0.069212	0.0103527	1.34934	0.323911	0.0360616	1.96606	0.00332009	15.7861	0.0258831	1.6577	1	0
Fcnb	0.182231	0.0420143	1.54751	0.309934	0.031854	1.76355	0.0101931	13.2327	0.0591759	1.65553	0	0
Egln2	0.153661	0.0324299	1.31527	0.272594	0.0228857	1.99452	0.00609028	14.4118	0.0405183	1.6549	1	0
2310043P16Rik	0.00539421	0.000332081	2.03554	0.502315	0.126796	1.27358	0.000466342	20.1506	0.005839	1.65456	1	0
H1f2	0.321968	0.100132	1.13026	0.118648	0.00350923	2.1781	0.00314619	15.9072	0.0248348	1.65418	1	0
Ccnl1	1.13194e-06	1.22618e-08	1.57304	0.407901	0.0676833	1.73491	1.81834e-08	41.8194	1.38921e-06	1.65397	1	0
Psd	0.538468	0.232751	0.82337	0.284882	0.0255242	2.48353	0.0363927	10.2518	0.14443	1.65345	0	0
Sde2	7.2679e-07	7.39037e-09	1.25032	0.308704	0.0311122	2.05417	5.33284e-09	44.3865	4.81009e-07	1.65225	1	0
Ccdc122	0.108008	0.0194195	1.50438	0.328233	0.037402	1.80008	0.00597586	14.455	0.0399468	1.65223	1	0
Mybpc3	0.793108	0.482604	0.465256	0.169641	0.00807564	2.83718	0.0255177	11.0949	0.113322	1.65122	0	0
Zfp263	2.31575e-12	5.67067e-15	0.846313	0.271545	0.0227473	2.45608	4.88498e-15	73.1736	1.76954e-12	1.6512	1	0
S100a6	0.219194	0.055076	1.00771	0.171134	0.00818071	2.29448	0.00392214	15.41	0.0292213	1.6511	1	0
Gm19719	0.256353	0.0698391	1.06314	0.261295	0.0208826	2.2384	0.0109825	13.0608	0.0624302	1.65077	0	0
Gm42467	0.070635	0.0106389	1.39357	0.425995	0.0766084	1.90585	0.00661177	14.2246	0.0430072	1.64971	1	0
Gem	7.50902e-17	7.47972e-20	2.59448	0.642574	0.303032	0.704102	0	90.4668	0	1.64929	1	0
Gm33543	0.818723	0.521003	1.04747	0.27957	0.0243864	2.2493	0.0681738	8.73145	0.219313	1.64839	0	0
Rgs1	0.0160081	0.00140588	2.26649	0.247767	0.0184926	1.0246	0.000300476	21.115	0.0041958	1.64555	1	0
Zfand5	6.84079e-22	4.25881e-25	1.49296	0.271545	0.0227172	1.79712	0	119.801	0	1.64504	1	0
A3galt2	0.157615	0.0336602	2.50585	0.640565	0.299306	0.78282	0.0563954	9.19546	0.193813	1.64434	0	0
Gm20511	0.111473	0.0203413	1.27919	0.247258	0.018369	2.00785	0.00332256	15.7844	0.0258928	1.64352	1	0
Tulp1	0.865623	0.604575	1.08996	0.654836	0.327011	2.19524	0.518177	3.24198	0.720934	1.6426	0	0
Gm45718	0.0335122	0.00385834	1.58372	0.427982	0.0781781	1.70131	0.0027468	16.2126	0.0223596	1.64251	1	0
Pik3ap1	0.208963	0.0512649	1.19263	0.335145	0.0400696	2.09207	0.0147651	12.3758	0.07705	1.64235	0	0
2210406H18Rik	1.5087e-19	1.06449e-22	2.36662	0.447867	0.0893116	0.916444	0	106.02	0	1.64153	1	0
Dennd3	0.222013	0.0560422	1.90184	0.412244	0.0701184	1.37896	0.0256964	11.0784	0.113899	1.6404	0	0
Glp2r	0.861723	0.598063	0.437434	0.104424	0.0025415	2.84273	0.0113832	12.9781	0.0639639	1.64008	0	0
Alpk2	0.000173917	4.77129e-06	2.52141	0.517936	0.140007	0.756195	1.01665e-05	28.4379	0.000276892	1.6388	1	0
Tut7	0.283881	0.0827292	1.09012	0.313479	0.0329599	2.18465	0.0188272	11.8093	0.0918238	1.63738	0	0
Eva1a	0.497108	0.202421	2.90876	0.675366	0.376741	0.365929	0.272524	5.14721	0.512061	1.63734	0	0
Il13ra1	0.100755	0.0176009	1.61161	0.255245	0.0196174	1.66159	0.00309759	15.9423	0.0245494	1.6366	1	0
Tgm2	0.520356	0.219794	1.8239	0.358908	0.0466542	1.44911	0.0572196	9.16012	0.195857	1.6365	0	0
Gm30873	0.720507	0.396499	0.674261	0.548971	0.169825	2.59648	0.249011	5.39614	0.486943	1.63537	0	0
Trpc5	0.275593	0.0785741	1.6242	0.517784	0.139942	1.64166	0.0605894	9.02049	0.202998	1.63293	0	0
Etohd2	0.379272	0.130686	1.0388	0.301134	0.0290605	2.22549	0.0249642	11.1467	0.111785	1.63214	0	0
Gm26708	0.251843	0.0678787	0.519412	0.372673	0.0524158	2.74427	0.0236195	11.2772	0.107591	1.63184	0	0
Hsf2bp	0.893651	0.658388	0.451241	0.0552142	0.000739739	2.81175	0.00420174	15.2543	0.0308967	1.6315	1	0
Tekt4	0.720667	0.396705	-1.54903	0.494503	0.121667	4.81194	0.194562	6.06205	0.421504	1.63146	0	0
Alox5ap	0.236186	0.0614335	1.07658	0.277988	0.0240718	2.18603	0.0111155	13.033	0.0629819	1.6313	0	0
Resp18	0.911135	0.698019	0.79753	0.257214	0.0200566	2.46432	0.0737613	8.53741	0.230433	1.63093	0	0
Dmxl2	0.0239625	0.00243961	1.72033	0.449343	0.0904514	1.54136	0.00207843	16.8377	0.0181044	1.63084	1	0
4933430L12Rik	0.468648	0.184286	1.1671	0.241618	0.0173319	2.09333	0.0215484	11.4929	0.100697	1.63021	0	0
Gab2	0.00108684	4.3304e-05	1.7698	0.368239	0.0498473	1.48986	3.03196e-05	26.0921	0.00067552	1.62983	1	0
Ston2	0.401549	0.143579	1.27106	0.264126	0.0214646	1.98826	0.020902	11.5644	0.0987076	1.62966	0	0
Creb5	2.34244e-05	4.30592e-07	1.50248	0.356916	0.0460643	1.75584	3.71624e-07	35.4716	1.73894e-05	1.62916	1	0
Csf2ra	0.412415	0.149722	1.88179	0.309122	0.031505	1.37452	0.0299839	10.7132	0.126448	1.62816	0	0
4930458D05Rik	0.56317	0.250965	0.938439	0.240252	0.0170799	2.31627	0.0276575	10.9046	0.119491	1.62735	0	0
Mir7653	0.996669	0.982604	-0.0304239	0.186219	0.0100486	3.2797	0.0554698	9.23574	0.191744	1.62464	0	0
Stum	0.599934	0.280616	1.12334	0.261742	0.0210425	2.12388	0.0362085	10.264	0.143928	1.62361	0	0
Lsmem1	0.000852353	3.18385e-05	2.25871	0.427982	0.0782607	0.987591	3.46411e-05	25.8051	0.000755772	1.62315	1	0
Mipepos	0.814563	0.513964	0.636436	0.381134	0.0550646	2.60728	0.129191	7.1297	0.331405	1.62186	0	0
Mir3074-2	0.558835	0.247642	1.00512	0.203041	0.0119794	2.23855	0.0202332	11.6407	0.0967461	1.62184	0	0
Chka	0.113761	0.0208938	0.424407	0.224891	0.0147597	2.8159	0.00280143	16.1683	0.0227058	1.62015	1	0
Gm37305	0.00137254	5.78777e-05	1.29517	0.255429	0.0197039	1.94466	1.6746e-05	27.3682	0.000416372	1.61992	1	0
Gm48138	0.489355	0.196949	1.28524	0.611198	0.249576	1.95449	0.197244	6.02561	0.424672	1.61986	0	0
Rpl3l	0.285052	0.0833245	1.29225	0.257918	0.0202307	1.94624	0.01245	12.7711	0.0680826	1.61925	0	0
Gper1	0.997455	0.989551	0.00450055	0.185721	0.00993565	3.23301	0.0552759	9.24426	0.191316	1.61875	0	0
Lipc	0.0334164	0.00384315	1.2522	0.284882	0.0255166	1.98478	0.00100319	18.4598	0.0105437	1.61849	1	0
Fam217b	0.334174	0.106323	1.34705	0.37184	0.0521436	1.88741	0.0343457	10.39	0.138743	1.61723	0	0
Bcl10	0.000784986	2.8723e-05	1.69024	0.335145	0.0401259	1.5434	1.69118e-05	27.3471	0.000419006	1.61682	1	0
Platr22	0.852328	0.579409	-0.837185	0.260052	0.0205991	4.06884	0.0647879	8.85651	0.212367	1.61583	0	0
B9d2	0.0709893	0.01071	1.02144	0.250519	0.0189071	2.20687	0.00192467	17.0096	0.0171417	1.61415	1	0
Usp29	0.133352	0.0262675	2.55705	0.751024	0.522436	0.669845	0.072577	8.57735	0.228236	1.61345	0	0
4930513D17Rik	0.419833	0.153852	2.31387	0.630991	0.283945	0.910629	0.180453	6.26148	0.403762	1.61225	0	0
Gm42031	0.0494566	0.00653564	2.36378	0.65368	0.325595	0.859819	0.0152205	12.3052	0.0787061	1.6118	0	0
Ifnlr1	0.98699	0.936341	-0.0597189	0.0819421	0.00160036	3.28138	0.0112435	13.0066	0.0635531	1.61083	0	0
Garin1b	0.516572	0.216885	0.691001	0.569969	0.191975	2.52931	0.17399	6.35755	0.395022	1.61015	0	0
Cfb	0.0335912	0.00387504	2.33612	0.529122	0.152155	0.881851	0.00497396	14.8721	0.0349976	1.60899	1	0
E130304I02Rik	0.892538	0.656331	0.862831	0.408026	0.0677815	2.35195	0.182956	6.22511	0.407152	1.60739	0	0
Flot2	0.166203	0.0364497	1.12881	0.302338	0.0292587	2.08504	0.00836476	13.6868	0.0512895	1.60692	0	0
Gm49189	0.0193289	0.00181785	1.08741	0.429236	0.0788588	2.11887	0.00141206	17.7004	0.013659	1.60314	1	0
4732487G21Rik	0.138433	0.0277452	1.57956	0.412027	0.0700257	1.62383	0.0140734	12.4872	0.0746107	1.60169	0	0
Ttc34	0.813365	0.512461	-1.52177	0.62036	0.263932	4.72001	0.405846	4.00118	0.635097	1.59912	0	0
Tnfrsf1b	0.0396125	0.00482867	1.78328	0.148341	0.00583845	1.41126	0.000323544	20.9529	0.00444292	1.59727	1	0
Acox2	0.900724	0.673094	0.851755	0.575695	0.199736	2.34277	0.404214	4.01326	0.633545	1.59726	0	0
Aqp9	0.249575	0.0670288	1.50287	0.151818	0.00610991	1.69138	0.00360415	15.601	0.0274832	1.59712	1	0
Metrnl	0.450925	0.172782	0.923415	0.205971	0.0123653	2.26983	0.015273	12.2972	0.0789192	1.59662	0	0
Elane	0.53209	0.22795	1.56429	0.426953	0.0772517	1.62839	0.0887399	8.07863	0.260966	1.59634	0	0
Vps37b	0.0151345	0.00130367	1.42208	0.328159	0.0373697	1.7688	0.000532459	19.8589	0.00649209	1.59544	1	0
Anxa11	0.336153	0.107373	0.959723	0.284882	0.0256625	2.23103	0.0189965	11.7883	0.0922388	1.59538	0	0
Ccn1	0.298289	0.0893232	2.77427	0.656896	0.33189	0.416143	0.133951	7.03689	0.339049	1.59521	0	0
Slc6a13	0.995317	0.974895	-0.0128547	0.309122	0.031459	3.20258	0.137536	6.96899	0.344079	1.59486	0	0
Gm42636	0.114352	0.0211212	1.27521	0.377099	0.0539676	1.91443	0.00886451	13.5537	0.0535182	1.59482	0	0
Kcnmb3	0.53751	0.23174	1.95062	0.638363	0.295773	1.23748	0.252257	5.3606	0.490416	1.59405	0	0
Snord71	0.789463	0.477924	0.480041	0.405608	0.0669025	2.70544	0.142056	6.88565	0.350115	1.59274	0	0
Pdcd6	0.0286899	0.00311262	0.942524	0.28033	0.0246139	2.24224	0.000802659	18.9535	0.00896747	1.59238	1	0
Rflnb	0.925445	0.736113	0.490417	0.234686	0.0160911	2.69339	0.064387	8.87172	0.211602	1.5919	0	0
Tktl1	0.0265136	0.0028109	2.92426	0.840808	0.690702	0.257791	0.0140647	12.4886	0.0746024	1.59103	0	0
Tmc3	0.833108	0.54566	0.679382	0.28043	0.0246426	2.50248	0.0713878	8.61808	0.22595	1.59093	0	0
Ccdc86	0.57815	0.263256	0.682307	0.25189	0.0190572	2.49945	0.0315813	10.5899	0.131131	1.59088	0	0
Nktr	9.09809e-06	1.4047e-07	0.798874	0.316736	0.0343618	2.38255	9.72559e-08	38.2982	5.67596e-06	1.59071	1	0
Abhd17b	1.35924e-07	1.07187e-09	1.3321	0.347065	0.0432067	1.84769	1.14833e-09	47.5912	1.25007e-07	1.58989	1	0
1700124L16Rik	0.294617	0.0877308	1.26729	0.440945	0.0846212	1.91002	0.0438236	9.8061	0.164124	1.58865	0	0
Oasl2	0.0015468	6.76651e-05	1.24659	0.169641	0.00807696	1.92902	8.42729e-06	28.8394	0.000237661	1.5878	1	0
Gm36328	0.309775	0.0946657	1.29217	0.535707	0.157079	1.88224	0.077449	8.41682	0.238365	1.58721	0	0
Apod	0.753205	0.433548	1.48732	0.503907	0.127771	1.68625	0.215668	5.78653	0.448259	1.58678	0	0
Cdh15	0.730487	0.406931	1.19609	0.628642	0.279774	1.97647	0.361229	4.34577	0.598718	1.58628	0	0
Tle3	0.0575406	0.00808873	1.62134	0.305641	0.0299959	1.55011	0.00226227	16.648	0.0192977	1.58573	1	0
Pxt1	0.756838	0.437966	0.533363	0.335145	0.0400124	2.63747	0.0883947	8.08836	0.26029	1.58542	0	0
Piwil2	0.0147524	0.00125886	1.94735	0.509533	0.132858	1.22341	0.00162166	17.392	0.015085	1.58538	1	0
Gm46210	0.804797	0.49931	0.418655	0.350123	0.0440522	2.75159	0.105951	7.63381	0.29207	1.58512	0	0
Gm42456	0.295497	0.088152	1.18397	0.449343	0.0904129	1.9851	0.046482	9.66412	0.171121	1.58453	0	0
Pak6	0.284622	0.0830993	2.79766	0.701738	0.429447	0.369886	0.15463	6.66595	0.367877	1.58377	0	0
Arl5b	0.223367	0.0565416	0.943844	0.308465	0.0310166	2.22284	0.0128829	12.692	0.0698864	1.58334	0	0
4930599N23Rik	0.245572	0.0652608	1.20279	0.266384	0.0218282	1.96245	0.0107607	13.1078	0.0614924	1.58262	0	0
Gm20412	0.506148	0.208476	1.8366	0.418337	0.0724403	1.32695	0.0784238	8.38585	0.240538	1.58178	0	0
Gm29128	0.582604	0.266541	1.85528	0.589142	0.216637	1.30769	0.222411	5.70352	0.456646	1.58148	0	0
Cep85	0.0223928	0.00223333	2.21046	0.597497	0.229034	0.950485	0.0043878	15.1563	0.0319763	1.58047	1	0
ENSMUST00000178113	0.0619583	0.00892318	1.60589	0.292177	0.0271628	1.55305	0.00226018	16.65	0.0192956	1.57947	1	0
Slc11a1	0.936735	0.760889	0.311192	0.0396621	0.000367602	2.84557	0.00256818	16.3636	0.0211931	1.57838	1	0
Mdm2	5.02217e-11	1.50077e-13	1.3599	0.333016	0.0388578	1.79681	1.96954e-13	65.5509	5.82816e-11	1.57835	1	0
Osgin2	0.0427319	0.00536322	0.884786	0.295888	0.0279551	2.27174	0.00147011	17.6107	0.0140609	1.57827	1	0
Gm20139	0.311432	0.0954823	2.07361	0.420716	0.073803	1.08108	0.0419654	9.91034	0.15964	1.57735	0	0
Sipa1l2	0.542157	0.235542	1.14582	0.291932	0.0269859	2.00845	0.0385084	10.1166	0.150359	1.57714	0	0
Gm14233	0.120595	0.0227835	0.747103	0.308465	0.0308833	2.40591	0.00581147	14.5185	0.0391594	1.57651	1	0
Gm14966	0.276498	0.0790136	0.977691	0.3309	0.0380667	2.17185	0.0204727	11.6131	0.0973587	1.57477	0	0
Ifitm3	0.0153727	0.00133221	1.08267	0.222804	0.0142686	2.06512	0.000225646	21.7412	0.00338147	1.57389	1	0
Nqo1	0.288879	0.0850572	2.04939	0.273372	0.0230295	1.09783	0.0141729	12.4708	0.0750018	1.57361	0	0
B230216N24Rik	0.159142	0.0341151	1.06513	0.29134	0.0268906	2.0816	0.0073335	13.988	0.0464927	1.57336	1	0
Atf3	0.1673	0.0368429	1.83117	0.000466294	3.27282e-07	1.3147	2.31918e-07	36.4671	1.20015e-05	1.57294	1	0
C9orf72	3.36826e-06	4.36166e-08	1.63317	0.322407	0.035617	1.50807	3.30626e-08	40.5655	2.24079e-06	1.57062	1	0
Lyve1	0.358137	0.119433	2.89067	0.798778	0.613294	0.248632	0.264711	5.22781	0.504115	1.56965	0	0
Smoc2	0.614383	0.292314	1.49482	0.406078	0.0670449	1.64385	0.0966644	7.86464	0.275341	1.56934	0	0
ENSMUST00000177637	3.83643e-05	7.64292e-07	1.1172	0.288012	0.0261963	2.02018	3.74934e-07	35.4529	1.74664e-05	1.56869	1	0
Il2ra	0.406506	0.146547	3.12521	0.98557	0.970427	0.011985	0.419591	3.90085	0.646921	1.5686	0	0
Zfp112	0.775458	0.460885	0.96038	0.370966	0.0512797	2.17638	0.112145	7.49013	0.302733	1.56838	0	0
Arg1	0.169657	0.0376122	1.91424	0.589175	0.216995	1.22197	0.0474055	9.61661	0.173146	1.5681	0	0
Gm33023	0.374787	0.128144	1.51329	0.300824	0.0287828	1.62226	0.0243525	11.2052	0.110068	1.56777	0	0
Ampd1	0.284537	0.0830323	1.56221	0.406039	0.0670112	1.57068	0.0344497	10.3828	0.139083	1.56644	0	0
Adamtsl4	0.894497	0.659568	0.743278	0.187445	0.0102972	2.38808	0.0406964	9.9841	0.156484	1.56568	0	0
Lamc2	0.32463	0.101347	1.82938	0.418224	0.072364	1.30162	0.0433819	9.83049	0.162984	1.5655	0	0
Cxcl16	0.382848	0.132679	2.13353	0.440898	0.0844147	0.99518	0.061509	8.98367	0.205117	1.56435	0	0
Prrg4	0.00551662	0.000341154	1.48036	0.264087	0.021437	1.64825	9.37992e-05	23.6516	0.0016701	1.56431	1	0
Cxcl17	0.850055	0.575595	1.00536	0.399934	0.0642957	2.12252	0.15901	6.59322	0.374069	1.56394	0	0
ENSMUST00000074040	0.850055	0.575595	1.00536	0.399934	0.0642957	2.12252	0.15901	6.59322	0.374069	1.56394	0	0
Gm20752	0.320843	0.099626	0.931403	0.305641	0.0299945	2.19584	0.020359	11.6261	0.097082	1.56362	0	0
Gm16161	2.24686e-09	9.51189e-12	1.45167	0.431639	0.0800005	1.67534	2.19949e-11	55.8084	4.08949e-09	1.5635	1	0
Nxf2	0.756838	0.438147	1.55428	0.502423	0.126914	1.57035	0.216281	5.77888	0.448921	1.56231	0	0
Pcsk2	0.564541	0.252302	1.74942	0.586667	0.212857	1.37405	0.21075	5.84852	0.442551	1.56173	0	0
Eqtn	0.0271706	0.00289591	1.0592	0.416262	0.0714089	2.06019	0.00196119	16.9676	0.0174144	1.5597	1	0
Gm4610	0.0419371	0.00521364	3.16279	0.985869	0.971335	-0.0443474	0.0318313	10.5711	0.131804	1.55922	0	0
Gm26797	0.952483	0.807085	-0.0984721	0.291155	0.0268331	3.21423	0.104654	7.6649	0.289771	1.55788	0	0
Septin5	0.265341	0.0739284	0.554022	0.288653	0.02627	2.56101	0.0140685	12.488	0.0746038	1.55752	0	0
P2ry13	0.230922	0.0593839	2.09097	0.446649	0.0884145	1.02399	0.0328121	10.4989	0.134642	1.55748	0	0
4930413G21Rik	0.206897	0.0505606	1.37104	0.430707	0.0795283	1.74364	0.0262017	11.0325	0.115481	1.55734	0	0
Gm43775	0.914841	0.709539	0.280489	0.343385	0.0424224	2.83317	0.135548	7.00644	0.340937	1.55683	0	0
Or55b3	0.233775	0.0606027	1.35051	0.499797	0.125605	1.76219	0.0447434	9.75607	0.166353	1.55635	0	0
Pde1b	0.353281	0.116788	0.67823	0.271216	0.0226313	2.433	0.0183318	11.8716	0.0901958	1.55561	0	0
Nfkbid	0.442432	0.16789	0.987824	0.313479	0.0330046	2.12232	0.0343305	10.3911	0.138708	1.55507	0	0
Gm33424	0.801621	0.495008	0.994773	0.494447	0.121403	2.11245	0.229074	5.62363	0.465033	1.55361	0	0
Ctse	0.459774	0.178593	1.74851	0.433794	0.0807975	1.3569	0.0755902	8.47691	0.234864	1.5527	0	0
Gm26725	0.985277	0.929475	-0.0308515	0.154512	0.00646098	3.1355	0.0367232	10.2302	0.145193	1.55233	0	0
Spic	0.719558	0.395426	0.84459	0.390361	0.0595122	2.25933	0.111765	7.49873	0.302143	1.55196	0	0
Gm42838	0.493785	0.200329	2.16184	0.568709	0.190781	0.941544	0.162982	6.52885	0.379292	1.55169	0	0
Vnn1	0.934393	0.755761	0.822547	0.431621	0.0799573	2.28048	0.230009	5.61258	0.466299	1.55151	0	0
Dll1	0.177704	0.0403979	3.04975	0.946323	0.889775	0.0507709	0.15549	6.65153	0.36876	1.55026	0	0
Dhx38	0.0967849	0.016578	0.690454	0.209726	0.012688	2.40704	0.00199125	16.9336	0.0175899	1.54875	1	0
Gm47863	0.236552	0.0615777	0.768981	0.222131	0.0141387	2.32825	0.00700533	14.0926	0.0448589	1.54861	1	0
Srsf12	0.39678	0.140594	1.58084	0.526149	0.148974	1.51617	0.101915	7.73172	0.28489	1.5485	0	0
Gm15354	0.607679	0.286992	2.29749	0.369636	0.0501031	0.79906	0.0753753	8.48395	0.2343	1.54827	0	0
Cystm1	0.888086	0.646828	0.540184	0.16833	0.00788553	2.55614	0.0320235	10.5568	0.132311	1.54816	0	0
Myd88	0.0235942	0.00239036	1.25924	0.311882	0.0324041	1.83596	0.000810653	18.9316	0.00899645	1.5476	1	0
Gm29371	0.000117538	3.01966e-06	3.38556	0.886497	0.774933	-0.290655	3.26794e-05	25.9307	0.000720456	1.54745	1	0
Htr2b	0.117985	0.0220793	1.06781	0.209977	0.0127421	2.02685	0.00258153	16.3519	0.0212614	1.54733	1	0
Hlx	0.283566	0.0825632	0.743421	0.259875	0.0205529	2.34955	0.0125214	12.7579	0.06842	1.54648	0	0
Tnfrsf23	0.679879	0.352364	0.621166	0.215984	0.0134453	2.47171	0.0300944	10.7044	0.126736	1.54644	0	0
Klf6	0.0405059	0.00497288	1.85302	0.370966	0.0512521	1.23938	0.00236386	16.5495	0.0198897	1.5462	1	0
Gm44096	0.486953	0.195631	1.11257	0.117137	0.00328213	1.9786	0.00536193	14.7016	0.0369237	1.54559	1	0
Prss47	0.336273	0.107425	1.65859	0.748657	0.517566	1.43098	0.216258	5.77917	0.448921	1.54479	0	0
Folh1	0.921261	0.728321	0.698129	0.542895	0.163656	2.38997	0.37272	4.25401	0.608259	1.54405	0	0
Or8b53	0.0219735	0.00216644	2.31031	0.644413	0.308778	0.77713	0.00555882	14.6196	0.0379537	1.54372	1	0
Gm50133	0.84986	0.574451	0.594183	0.43805	0.0827202	2.49309	0.192291	6.09326	0.419133	1.54364	0	0
Zswim7	0.00438236	0.000256096	1.00547	0.348512	0.0436548	2.08162	0.000138645	22.8028	0.00229365	1.54354	1	0
Gm44164	0.419475	0.153556	1.05645	0.354843	0.0453134	2.02988	0.041525	9.93569	0.158654	1.54317	0	0
Cd44	6.10526e-06	8.833e-08	1.91397	0.425262	0.0762953	1.17189	1.33539e-07	37.6307	7.46183e-06	1.54293	1	0
Mir7676-1	0.738148	0.416381	0.486378	0.0371449	0.000316845	2.59901	0.00131048	17.8665	0.012884	1.5427	1	0
Gm16867	0.293272	0.0869447	1.64287	0.328262	0.0374459	1.4422	0.0219024	11.4547	0.10192	1.54254	0	0
Il20rb	0.00678601	0.000443313	2.40397	0.621407	0.265415	0.679915	0.00118223	18.0954	0.0119647	1.54194	1	0
Nupr1	0.066924	0.00989738	2.69049	0.426953	0.0772203	0.392861	0.00624919	14.3532	0.0412879	1.54168	1	0
Sqstm1	3.17106e-09	1.42141e-11	1.61437	0.370375	0.0507026	1.46639	2.08702e-11	55.9171	3.91502e-09	1.54038	1	0
Cct6b	0.254825	0.0691815	1.15747	0.324949	0.0366163	1.92283	0.0176772	11.9566	0.0878791	1.54015	0	0
Lemd1	0.636554	0.311223	1.11591	0.592867	0.221483	1.96057	0.253296	5.34931	0.491668	1.53824	0	0
4930503B20Rik	0.157679	0.0336968	1.2834	0.597497	0.228796	1.79184	0.0452195	9.73056	0.167678	1.53762	0	0
Gm36172	0.188839	0.0442353	1.85394	0.666974	0.359516	1.21943	0.0817624	8.28246	0.246956	1.53668	0	0
Xaf1	0.155151	0.0328538	1.61264	0.427169	0.0774236	1.4604	0.0177399	11.9483	0.0881122	1.53652	0	0
Reg3g	0.893874	0.65869	1.27457	0.370966	0.0515375	1.79709	0.148789	6.7659	0.359606	1.53583	0	0
C1qtnf9	0.806612	0.502199	0.6925	0.424603	0.0760983	2.37836	0.162974	6.52898	0.379292	1.53543	0	0
Tgif2	0.344687	0.111915	0.924647	0.279008	0.0243167	2.14617	0.0187957	11.8132	0.0917513	1.53541	0	0
Hrc	0.945465	0.784029	-0.253826	0.586667	0.21276	3.32377	0.46555	3.5818	0.681874	1.53497	0	0
Ncam1	0.95222	0.80491	0.549647	0.266384	0.0217952	2.51987	0.0884718	8.08618	0.260408	1.53476	0	0
Gm29570	0.0960674	0.0164153	1.80348	0.673796	0.37364	1.26556	0.037377	10.188	0.146911	1.53452	0	0
ENSMUST00000171158	0.770043	0.454202	0.915503	0.0145954	6.69855e-05	2.15284	0.000346852	20.8005	0.00468622	1.53417	1	0
Sema4d	0.0257991	0.00270798	1.53692	0.235651	0.0162921	1.53043	0.000486568	20.0573	0.00603827	1.53368	1	0
Gm47566	0.196024	0.0468459	1.28326	0.360551	0.0469762	1.78289	0.0156664	12.238	0.0803198	1.53307	0	0
Cfp	0.745846	0.424313	0.455552	0.1141	0.00304676	2.61052	0.009891	13.3019	0.0581612	1.53303	0	0
Lrfn5	0.250433	0.06733	1.92626	0.377099	0.0540011	1.13651	0.0240584	11.2338	0.109071	1.53138	0	0
Ccn4	0.671308	0.343706	1.72363	0.526116	0.148588	1.33759	0.202982	5.9491	0.433048	1.53061	0	0
Gm42929	0.342719	0.110941	3.14086	0.955785	0.909172	-0.0800404	0.332245	4.58795	0.571702	1.53041	0	0
Gm37939	0.0388908	0.00471809	1.41434	0.390361	0.0594562	1.64544	0.00257485	16.3577	0.0212231	1.52989	1	0
Mthfs	0.0669629	0.0099191	0.85903	0.239069	0.016846	2.19857	0.00162033	17.3939	0.0150834	1.5288	1	0
Zc3hav1	1.62908e-07	1.33199e-09	1.44753	0.38781	0.0580339	1.6099	1.87711e-09	46.5666	1.93324e-07	1.52871	1	0
Itgb6	0.656285	0.328622	1.7884	0.205221	0.0122687	1.26759	0.026261	11.0271	0.115621	1.528	0	0
Gm49745	0.573079	0.259193	0.778331	0.39528	0.0613508	2.27762	0.0817558	8.28266	0.246956	1.52797	0	0
Gzmb	0.470731	0.185548	3.2957	0.712417	0.45236	-0.240666	0.291901	4.95543	0.532688	1.52752	0	0
Il1r1	0.380148	0.131065	2.26209	0.52389	0.145867	0.79153	0.0947706	7.91424	0.271794	1.52681	0	0
Ciapin1	0.664584	0.336126	0.465455	0.235651	0.0163126	2.58744	0.0340286	10.4122	0.13778	1.52645	0	0
Neurl3	0.0957779	0.0163544	1.29974	0.138775	0.0048803	1.75066	0.000832926	18.8716	0.00917167	1.5252	1	0
Tirap	0.0279005	0.00300613	0.996261	0.309122	0.0313054	2.05397	0.00096659	18.5421	0.0102153	1.52511	1	0
Oas1g	0.954647	0.814084	0.205618	0.0954908	0.00215515	2.84291	0.0128877	12.6912	0.0698941	1.52427	0	0
6030400A10Rik	0.429291	0.159768	0.935052	0.490155	0.118238	2.11052	0.093869	7.93818	0.270274	1.52279	0	0
Il17ra	0.0455682	0.00584402	1.44726	0.398083	0.0626515	1.5913	0.00326319	15.825	0.0255343	1.51928	1	0
Casr	0.571151	0.257363	2.22148	0.647628	0.313867	0.816506	0.284018	5.03211	0.525053	1.51899	0	0
Mfsd2a	0.690539	0.365045	0.587046	0.310074	0.0319615	2.45085	0.0635984	8.90192	0.210029	1.51895	0	0
Sec1	0.196676	0.0470915	1.66496	0.608483	0.24475	1.37236	0.0629667	8.92636	0.208631	1.51866	0	0
Gpr65	0.205715	0.0501267	1.24482	0.35706	0.046116	1.79206	0.0163429	12.1396	0.082818	1.51844	0	0
Tdrd1	0.335956	0.107252	1.96022	0.701738	0.429496	1.07473	0.187837	6.15544	0.413318	1.51747	0	0
Sat1	0.0829865	0.0134465	1.76512	0.335349	0.0402182	1.26657	0.00460889	15.0449	0.0332873	1.51585	1	0
Gm17173	0.000104137	2.60624e-06	0.930806	0.300978	0.0288432	2.10085	1.30826e-06	32.807	4.97044e-05	1.51583	1	0
Stat3	0.030836	0.00343375	1.52983	0.376021	0.0535014	1.50024	0.00176402	17.2043	0.0160929	1.51503	1	0
Sgms1	0.130533	0.0254684	0.926847	0.263211	0.0212804	2.10264	0.00461781	15.0406	0.033306	1.51474	1	0
Sdc1	0.770845	0.455617	0.913293	0.0159628	7.8441e-05	2.11536	0.000401681	20.4785	0.00522882	1.51433	1	0
Zfp719	0.0164135	0.00145714	0.98884	0.330089	0.0379128	2.03933	0.000596847	19.6075	0.00712486	1.51409	1	0
Abcg4	0.623992	0.300064	0.50383	0.284195	0.0252516	2.52365	0.0445731	9.76526	0.165925	1.51374	0	0
Gpr141	0.513214	0.213687	2.28222	0.148123	0.00577752	0.742909	0.00950258	13.3941	0.0563808	1.51256	0	0
Iqcn	0.403205	0.144571	1.13291	0.269495	0.0222632	1.8914	0.0216896	11.4776	0.101176	1.51216	0	0
Gm32031	0.302817	0.0914345	0.999918	0.224807	0.0146045	2.02108	0.0101735	13.2371	0.0591222	1.5105	0	0
Mir7646	0.100639	0.0175382	1.1776	0.452866	0.0928404	1.84294	0.0120821	12.8405	0.0666782	1.51027	0	0
Spty2d1	0.064716	0.00947967	1.09741	0.315562	0.0338807	1.92103	0.00290458	16.087	0.0233188	1.50922	1	0
Etf1	0.0138143	0.00116161	1.15476	0.32287	0.0356981	1.85984	0.000459897	20.1812	0.00578936	1.5073	1	0
Tnfrsf10b	0.486165	0.194958	2.33172	0.400782	0.0649731	0.678242	0.0680062	8.7375	0.219042	1.50498	0	0
Zfp52	0.0442295	0.00560474	2.41496	0.659683	0.338076	0.594435	0.0137728	12.5373	0.0734432	1.5047	0	0
Serpina3c	0.190591	0.0448574	2.44955	0.786079	0.589214	0.55968	0.122459	7.26646	0.320794	1.50462	0	0
Klhl2	0.116338	0.0216792	0.84445	0.284972	0.025748	2.16158	0.00473954	14.9816	0.0338744	1.50302	1	0
Gm11149	0.95706	0.823223	0.472756	0.279706	0.0244968	2.53275	0.0988903	7.80748	0.279464	1.50275	0	0
Hspb1	0.518219	0.218351	3.0871	0.888366	0.779161	-0.0841211	0.471464	3.54237	0.68613	1.50149	0	0
Nek6	0.0319793	0.00360354	1.10261	0.242704	0.0175101	1.89873	0.000673311	19.3416	0.00783727	1.50067	1	0
Map4k4	0.0157121	0.00136749	1.583	0.339236	0.0409361	1.41802	0.000604049	19.581	0.00717952	1.50051	1	0
Fam47e	0.788921	0.477291	-1.89115	0.273894	0.0232698	4.89113	0.0610881	9.00045	0.20421	1.49999	0	0
Wdr26	0.0196795	0.00185981	0.944361	0.265899	0.0216885	2.05558	0.000448471	20.2365	0.00567613	1.49997	1	0
1700025N23Rik	0.191896	0.0453576	3.01757	0.987311	0.974024	-0.0181853	0.181997	6.23899	0.406081	1.49969	0	0
Proca1	0.966552	0.854299	0.198354	0.151818	0.00612311	2.80064	0.0327101	10.5063	0.13441	1.4995	0	0
Sik1	0.436583	0.164156	1.78374	0.309122	0.0316122	1.21499	0.0324911	10.5223	0.13372	1.49936	0	0
Rgs4	0.651572	0.323982	2.64202	0.746719	0.5147	0.356537	0.465449	3.58247	0.681874	1.49928	0	0
Chmp4b	0.0241043	0.00246506	1.12301	0.314496	0.0333872	1.87368	0.000856355	18.8102	0.00936597	1.49834	1	0
Gm39318	0.00877042	0.000630098	1.03598	0.356207	0.0458906	1.95955	0.000331116	20.9023	0.00452324	1.49777	1	0
Ms4a6c	0.160902	0.0347372	2.29822	0.148123	0.00578226	0.696703	0.00191076	17.0258	0.01706	1.49746	1	0
Gng12	0.215393	0.0536649	1.03723	0.112687	0.0029829	1.95672	0.00155913	17.4797	0.0146486	1.49698	1	0
Mir7676-2	0.862132	0.599287	0.325561	0.013927	6.13448e-05	2.66813	0.000412152	20.422	0.00532226	1.49684	1	0
Crtc3	0.311077	0.0952829	0.926878	0.309122	0.031353	2.06507	0.0203543	11.6267	0.097082	1.49598	0	0
Gm42722	0.763229	0.446109	1.45755	0.476615	0.108002	1.53422	0.194303	6.06559	0.421379	1.49588	0	0
Gm20507	0.0527833	0.00719433	0.856825	0.287275	0.026116	2.13476	0.00179989	17.1593	0.0163492	1.49579	1	0
Slc45a3	0.00474028	0.000281448	1.46467	0.33494	0.0397967	1.52583	0.000138883	22.7991	0.00229398	1.49525	1	0
Cdh8	0.965405	0.851164	0.336567	0.325888	0.0368385	2.65227	0.13992	6.92473	0.34732	1.49442	0	0
Itga7	0.380499	0.131272	2.09602	0.626568	0.272924	0.890486	0.155098	6.6581	0.368287	1.49325	0	0
1700086P04Rik	0.957316	0.823655	-0.158985	0.184962	0.0098224	3.1447	0.0470618	9.63419	0.172432	1.49286	0	0
Retsat	0.117985	0.0221187	0.339444	0.175545	0.00869801	2.64362	0.00183847	17.112	0.0166134	1.49153	1	0
Gm39090	0.344703	0.111935	1.93788	0.719171	0.467822	1.04472	0.206818	5.89901	0.437632	1.4913	0	0
Gm44033	0.350952	0.115207	0.966772	0.426109	0.0767412	2.01523	0.0506449	9.45669	0.180378	1.491	0	0
5930403N24Rik	0.122465	0.02333	1.36945	0.0491803	0.000615581	1.61181	0.000174506	22.3019	0.00276082	1.49063	1	0
Mir7087	0.417576	0.152448	1.81458	0.66879	0.363399	1.1664	0.215681	5.78637	0.448259	1.49049	0	0
Fmnl1	0.0862835	0.0141789	1.25587	0.3637	0.0481876	1.72473	0.00566321	14.5773	0.038465	1.4903	1	0
Fnip2	0.076019	0.0118127	1.3657	0.0479234	0.000573332	1.6138	8.73843e-05	23.8053	0.00157592	1.48975	1	0
Olfml2b	0.977862	0.899581	0.138924	0.15895	0.00681159	2.83954	0.0373473	10.1899	0.146873	1.48923	0	0
Depp1	0.504778	0.207597	2.05776	0.164462	0.00738789	0.917799	0.0114722	12.9601	0.0642711	1.48778	0	0
Ptbp2	0.0258465	0.00271718	1.66146	0.508259	0.131219	1.31398	0.00318717	15.8781	0.0250608	1.48772	1	0
Rnf157	0.0408738	0.00503501	1.24367	0.353934	0.0450232	1.72838	0.00212908	16.7838	0.0184614	1.48603	1	0
Hilpda	0.152295	0.0319267	1.16996	0.307189	0.0303506	1.79933	0.0076931	13.8785	0.0482484	1.48465	1	0
Gm11707	0.62696	0.303306	1.67967	0.256688	0.0199338	1.28911	0.0369312	10.2167	0.145741	1.48439	0	0
Cirbp	0.275413	0.0784723	1.55848	0.440958	0.0847362	1.40797	0.0399846	10.0264	0.154454	1.48323	0	0
Card19	0.507415	0.209503	0.467488	0.166797	0.00756247	2.49739	0.0117996	12.8952	0.0656316	1.48244	0	0
Sntg1	0.00161662	7.15918e-05	1.87033	0.307704	0.0306467	1.0927	3.0782e-05	26.0595	0.000683647	1.48152	1	0
Gm20488	0.630967	0.306213	2.17968	0.655088	0.327738	0.78306	0.331081	4.59803	0.570821	1.48137	0	0
Itprip	0.0328976	0.00374525	1.16277	0.233438	0.0159081	1.79909	0.000639184	19.4564	0.00752339	1.48093	1	0
C4a	0.0581336	0.00817934	1.33797	0.438647	0.0832668	1.6232	0.00564731	14.5837	0.0383856	1.48059	1	0
Arid5b	0.401407	0.143447	0.990495	0.298546	0.0283308	1.97026	0.0264385	11.0112	0.11611	1.48038	0	0
Arih2	0.00704732	0.000466819	1.18304	0.371467	0.0519547	1.77353	0.000281993	21.2539	0.00400046	1.47828	1	0
Msr1	0.870433	0.611622	0.490715	1.41209e-06	2.42409e-10	2.46516	3.50374e-09	45.2641	3.34607e-07	1.47794	1	0
Gm16251	0.0859522	0.0140915	1.75251	0.307704	0.0306643	1.20174	0.00377956	15.4937	0.0284414	1.47712	1	0
Gm17089	0.000330266	1.01002e-05	2.43303	0.662325	0.346819	0.518841	4.75065e-05	25.1238	0.000977581	1.47594	1	0
Camk2b	0.616651	0.293968	1.76182	0.523579	0.145447	1.18933	0.177536	6.30446	0.39996	1.47558	0	0
Cwc25	0.0172827	0.00155655	0.834546	0.320405	0.035068	2.11522	0.00059038	19.6315	0.00705567	1.47488	1	0
Myo15a	0.48449	0.193804	0.680312	0.273894	0.0231435	2.26843	0.0287371	10.8139	0.122792	1.47437	0	0
Plekhg6	0.213232	0.0527814	1.56024	0.176712	0.00878911	1.38779	0.00402474	15.3517	0.0298376	1.47402	1	0
Bean1	0.00362902	0.000202679	3.16671	0.861097	0.72641	-0.218938	0.0014463	17.6471	0.0139006	1.47389	1	0
Cfhr4	0.762968	0.44565	1.20465	0.582679	0.208423	1.74265	0.313613	4.75282	0.554677	1.47365	0	0
Gm2762	0.918314	0.719665	-0.534134	0.468133	0.103054	3.47996	0.267101	5.20294	0.506297	1.47291	0	0
Gm48428	0.624365	0.300553	1.63357	0.61131	0.251521	1.3105	0.27081	5.16471	0.510212	1.47203	0	0
Btnl2	0.0240047	0.00244959	1.37229	0.468972	0.103682	1.57149	0.00235647	16.5565	0.0198594	1.47189	1	0
ENSMUST00000178562	0.0240047	0.00244959	1.37229	0.468972	0.103682	1.57149	0.00235647	16.5565	0.0198594	1.47189	1	0
Lpar1	0.905868	0.685623	1.022	0.354843	0.0453096	1.92125	0.138914	6.94333	0.346049	1.47163	0	0
Tax1bp1	0.000188091	5.23038e-06	1.32502	0.396763	0.06199	1.61792	5.16883e-06	29.8836	0.000161123	1.47147	1	0
Mst1r	0.639374	0.313928	1.9537	0.228567	0.0151898	0.988289	0.0302596	10.6914	0.1271	1.471	0	0
Slit1	0.536052	0.230449	0.695742	0.275812	0.0235221	2.24537	0.0337031	10.4351	0.137017	1.47055	0	0
Tasl	0.152603	0.0320104	1.20363	0.370375	0.0506722	1.73494	0.0120421	12.8481	0.0665452	1.46929	0	0
Tubb6	0.359212	0.119941	1.02006	0.151818	0.006098	1.91753	0.00601252	14.4411	0.0401026	1.46879	1	0
Borcs5	0.0348431	0.00407664	0.817818	0.339933	0.0413213	2.11958	0.00163211	17.3777	0.0151327	1.4687	1	0
Dyrk3	0.000585689	2.00545e-05	1.63438	0.133964	0.00450872	1.3023	1.55693e-06	32.4376	5.72873e-05	1.46834	1	0
Gm36079	0.351128	0.115303	1.10695	0.462589	0.0996609	1.8292	0.0628131	8.93234	0.208286	1.46808	0	0
Asgr1	0.459784	0.178616	-2.80567	0.0688014	0.00110996	5.73747	0.00188858	17.0519	0.0169279	1.4659	1	0
Gnat1	0.61364	0.291794	1.88455	0.663293	0.351337	1.0469	0.336024	4.55544	0.575276	1.46572	0	0
2010310C07Rik	0.964727	0.848731	0.303314	0.162441	0.00716154	2.62565	0.0370956	10.2061	0.14617	1.46448	0	0
C1rl	0.506848	0.209062	1.02093	0.169495	0.00801637	1.90598	0.0123874	12.7828	0.0678994	1.46346	0	0
Noxa1	0.829405	0.538112	1.54233	0.617718	0.259218	1.38212	0.414248	3.93955	0.642266	1.46222	0	0
Trim43c	0.0121315	0.000975993	0.590906	0.284882	0.0255583	2.33229	0.00028933	21.1977	0.00407424	1.4616	1	0
Ear6	0.418633	0.153126	3.21686	0.75814	0.535875	-0.293712	0.287226	5.0007	0.528074	1.46158	0	0
Gm45853	0.259827	0.0715619	1.09239	0.420545	0.0736749	1.8301	0.0329271	10.4906	0.134906	1.46124	0	0
Ifi47	0.170395	0.037857	2.7202	0.674602	0.375136	0.201288	0.0746207	8.50881	0.232229	1.46074	0	0
Gm20400	0.0768528	0.0120029	2.00158	0.62321	0.268457	0.919877	0.0217105	11.4754	0.101229	1.46073	0	0
Gm16282	0.471419	0.185911	0.89059	0.0556895	0.000757921	2.02788	0.00139038	17.7348	0.0135068	1.45923	1	0
4930426L09Rik	0.255655	0.0694898	1.28578	0.539825	0.159944	1.63176	0.061124	8.99902	0.204298	1.45877	0	0
Gm43984	0.16985	0.0376794	1.90962	0.670646	0.366304	1.00567	0.0729158	8.56586	0.228752	1.45764	0	0
Asb4	0.162517	0.0352433	4.23275	0.502637	0.12724	-1.3181	0.028732	10.8143	0.122792	1.45732	0	0
1700017B05Rik	0.309646	0.0946006	0.984488	0.179345	0.00907076	1.92887	0.00691696	14.1216	0.0443741	1.45668	1	0
Tyrobp	0.034699	0.00405258	1.40046	0.261334	0.0209348	1.51206	0.000880193	18.7495	0.00956692	1.45626	1	0
Ifrd1	0.0814818	0.0130885	1.29553	0.339243	0.0409526	1.6162	0.00457289	15.0627	0.0330614	1.45587	1	0
Gm32171	0.223357	0.0565298	0.866952	0.390361	0.0593895	2.04446	0.0224824	11.3933	0.103952	1.45571	0	0
4930557J02Rik	0.229012	0.0586551	1.23244	0.42164	0.0746474	1.67814	0.0281581	10.8621	0.121077	1.45529	0	0
Trim43b	0.506776	0.208903	0.936334	0.627552	0.275584	1.97418	0.221919	5.7095	0.456154	1.45526	0	0
Gm44646	0.929852	0.744881	0.338764	0.354843	0.0452935	2.57092	0.148081	6.77825	0.358473	1.45484	0	0
Mctp1	0.334701	0.106563	1.30033	0.381554	0.0554174	1.60906	0.0362115	10.2638	0.143928	1.4547	0	0
Egfr	0.666525	0.338615	1.57247	0.503206	0.12744	1.33642	0.178784	6.286	0.401349	1.45444	0	0
ENSMUST00000109815	0.621265	0.297792	1.72259	0.523882	0.145816	1.18205	0.17963	6.27355	0.402391	1.45232	0	0
8030442B05Rik	0.226718	0.0577474	2.27218	0.644709	0.309488	0.630889	0.0897988	8.04903	0.262933	1.45154	0	0
Gm17099	0.955065	0.815773	0.52	0.441438	0.0849367	2.37732	0.254254	5.33894	0.492742	1.44866	0	0
Gm10389	0.0149631	0.00127954	1.13793	0.154142	0.00638793	1.7585	0.000103924	23.4292	0.00181802	1.44821	1	0
Zfp46	0.0271457	0.0028907	2.53755	0.660499	0.339164	0.356624	0.00777231	13.8551	0.048658	1.44709	1	0
Gm49751	0.178551	0.0408028	3.76266	0.265219	0.021578	-0.870655	0.00707443	14.0702	0.04515	1.446	1	0
Cryba4	0.103109	0.0181748	1.28779	0.31553	0.0337931	1.6041	0.00515619	14.7904	0.0359906	1.44595	1	0
Dhx40	0.175198	0.0393893	1.37367	0.421893	0.0747715	1.51689	0.0201086	11.6552	0.0962591	1.44528	0	0
Snord69	0.181723	0.0418594	1.20843	0.542379	0.163057	1.6808	0.0408647	9.97419	0.156941	1.44461	0	0
Tph2	0.353959	0.117064	1.45316	0.508345	0.131496	1.4347	0.0796426	8.34763	0.242893	1.44393	0	0
Gm38082	0.995439	0.975971	-0.0320432	0.356998	0.0460915	2.91966	0.1845	6.2029	0.409285	1.44381	0	0
Ankrd1	0.632175	0.307324	2.62973	0.9154	0.829805	0.255734	0.603482	2.73283	0.777313	1.44273	0	0
Gm13629	0.990583	0.951541	0.118338	0.370966	0.0512964	2.76446	0.196209	6.03961	0.423457	1.4414	0	0
Snx20	0.3408	0.109974	0.910052	0.184586	0.00965246	1.97209	0.00833089	13.6961	0.0511616	1.44107	0	0
Gm11751	0.497147	0.202484	0.802459	0.37184	0.0521505	2.07877	0.0586136	9.10143	0.198951	1.44061	0	0
Gm50341	0.867037	0.606501	0.310878	0.551129	0.172025	2.56812	0.340144	4.52033	0.57935	1.4395	0	0
Gprc5b	0.75216	0.432369	1.4392	0.0495359	0.000624624	1.43662	0.00248918	16.4337	0.0207037	1.43791	1	0
Ms4a4c	0.369962	0.125436	2.01961	0.292496	0.0273614	0.854066	0.0229078	11.3492	0.105501	1.43684	0	0
H2-M2	0.000389633	1.23549e-05	1.56611	0.627933	0.278467	1.30663	4.67208e-05	25.1598	0.000965195	1.43637	1	0
Oas2	0.649375	0.3221	0.485997	0.153055	0.0062014	2.38632	0.0144135	12.4317	0.0758017	1.43616	0	0
Taf4b	5.51008e-05	1.18005e-06	1.94162	0.518835	0.141303	0.930581	2.76909e-06	31.2136	9.42927e-05	1.4361	1	0
Mtmr14	1.56954e-16	1.88913e-19	1.24786	0.366513	0.0489001	1.62312	0	92.262	0	1.43549	1	0
ENSMUST00000111025	0.997455	0.989901	0.0223513	0.178232	0.00897315	2.84781	0.0508406	9.44734	0.180769	1.43508	0	0
ENSMUST00000177811	0.997455	0.989901	0.0223513	0.178232	0.00897315	2.84781	0.0508406	9.44734	0.180769	1.43508	0	0
Slfn3	0.00450082	0.00026438	1.40775	0.314303	0.033173	1.46241	0.000110893	23.2883	0.00191758	1.43508	1	0
Pstpip1	0.369996	0.125507	0.91542	0.284882	0.0257059	1.95111	0.0217336	11.4728	0.101314	1.43327	0	0
Map3k6	0.515921	0.216401	1.7936	0.375898	0.0533245	1.07209	0.0630285	8.92396	0.208737	1.43285	0	0
Tbx19	0.980657	0.910974	-0.0798967	0.37488	0.0529479	2.94516	0.194465	6.06337	0.421435	1.43263	0	0
Gm45220	0.0575334	0.00808533	1.98425	0.517531	0.139513	0.877773	0.00878415	13.5746	0.0531705	1.43101	0	0
Tmem95	0.373967	0.127646	1.63545	0.592874	0.221577	1.22609	0.129127	7.13096	0.331294	1.43077	0	0
Tmem39a	0.0100164	0.000756907	1.32432	0.410137	0.0685432	1.53667	0.000563766	19.7331	0.00678781	1.4305	1	0
Notch2	0.0636551	0.00925317	1.21505	0.305149	0.0298329	1.64564	0.00253825	16.3899	0.0210132	1.43034	1	0
Tnfrsf26	0.140879	0.0284343	1.18264	0.382346	0.0555855	1.67768	0.011775	12.9	0.0655518	1.43016	0	0
Gm28809	0.439047	0.165932	0.686131	0.305641	0.0299781	2.17381	0.0313555	10.6069	0.130462	1.42997	0	0
Slc27a2	0.971559	0.87575	-0.283768	0.240252	0.0170526	3.14182	0.0777173	8.40826	0.238789	1.42903	0	0
Atp11b	0.350952	0.115192	1.06608	0.385994	0.0571843	1.78839	0.039672	10.0453	0.153756	1.42724	0	0
AI463170	0.917661	0.71782	-0.48695	0.423793	0.075701	3.33913	0.212604	5.825	0.444459	1.42609	0	0
Gm42783	0.195086	0.0464274	1.01176	0.340206	0.0413843	1.83985	0.013939	12.5094	0.0741036	1.4258	0	0
Jph3	0.406176	0.146327	1.01807	0.448341	0.0899342	1.8324	0.0701496	8.66117	0.223613	1.42523	0	0
Or2v1	0.18451	0.0427848	2.72399	0.751024	0.522387	0.125118	0.107301	7.60184	0.294309	1.42456	0	0
Gm19967	0.648808	0.321576	1.0005	0.392611	0.0604566	1.84793	0.0960474	7.8807	0.274193	1.42422	0	0
Gtdc1	0.0116556	0.000925638	1.17681	0.403961	0.0660493	1.67039	0.00065432	19.4048	0.00767574	1.4236	1	0
Otos	0.917447	0.717043	0.416451	0.455728	0.0941335	2.42819	0.249449	5.39132	0.487573	1.42232	0	0
Mrap2	0.0298094	0.0032848	2.48507	0.906174	0.814259	0.359143	0.0185193	11.8479	0.090824	1.4221	0	0
Gm43966	0.164504	0.0358757	1.46555	0.508799	0.131907	1.37856	0.0300657	10.7067	0.126685	1.42205	0	0
Fam169b	0.657638	0.329999	2.24777	0.647618	0.313562	0.596302	0.3382	4.53685	0.577409	1.42204	0	0
Trp53i11	0.703902	0.378724	2.30328	0.633777	0.28887	0.538647	0.351478	4.42545	0.588224	1.42096	0	0
Gm35166	0.0103758	0.000795817	1.75408	0.65327	0.324621	1.08675	0.00239254	16.5225	0.0200515	1.42041	1	0
D130062J10Rik	0.38459	0.133539	0.873483	0.377099	0.0539187	1.96607	0.0427236	9.86728	0.161311	1.41977	0	0
Ksr1	0.269638	0.0759734	1.23973	0.362072	0.0477175	1.59848	0.0239986	11.2397	0.108901	1.4191	0	0
Gm4285	0.359007	0.119798	0.60779	0.370375	0.0507032	2.23021	0.0370749	10.2074	0.146116	1.419	0	0
Nfat5	0.00967477	0.000723178	1.02003	0.398083	0.0625926	1.81721	0.000498056	20.0059	0.00615176	1.41862	1	0
Gm34983	0.556092	0.245665	1.20479	0.288994	0.0264866	1.63157	0.039268	10.0698	0.152471	1.41818	0	0
Pygl	0.677933	0.349856	1.22582	0.308465	0.0308102	1.60992	0.0596101	9.06029	0.201074	1.41787	0	0
Gm37370	0.887286	0.644979	0.814637	0.430252	0.0793297	2.01898	0.203266	5.94536	0.433256	1.41681	0	0
Gm16998	0.00234725	0.000115443	2.71329	0.943865	0.885332	0.119664	0.00104132	18.377	0.0108362	1.41648	1	0
Cpd	9.32249e-09	5.06867e-11	0.802778	0.273894	0.0231466	2.02929	3.34032e-11	54.9425	5.84834e-09	1.41604	1	0
1700016A09Rik	0.122368	0.0232863	1.16443	0.337709	0.040677	1.66605	0.00754172	13.924	0.0474968	1.41524	1	0
Tuba1c	0.650576	0.323074	0.761061	0.295496	0.0278448	2.06742	0.0513756	9.42196	0.182085	1.41424	0	0
Il27	0.0463863	0.00597782	1.59877	0.386336	0.0573805	1.22874	0.00307946	15.9555	0.0244241	1.41376	1	0
Enah	0.999056	0.996817	0.00711187	0.175865	0.00873088	2.82002	0.0499912	9.48815	0.179113	1.41357	0	0
Zfp516	0.00755949	0.000510766	1.2256	0.167111	0.00767092	1.60121	5.26974e-05	24.8998	0.00105445	1.41341	1	0
Gm37200	0.607123	0.286578	1.52293	0.584583	0.20973	1.30358	0.229097	5.62336	0.465033	1.41325	0	0
Gm5475	0.0236268	0.00239464	0.863361	0.322291	0.0355099	1.9624	0.000882008	18.7449	0.00957891	1.41288	1	0
Tssk3	0.886785	0.643429	0.294996	0.409359	0.0682454	2.52756	0.181159	6.25118	0.404867	1.41128	0	0
1700017G19Rik	0.755375	0.436095	0.765346	0.525285	0.146911	2.05645	0.240112	5.49565	0.478149	1.4109	0	0
ENSMUST00000166652	0.266755	0.0746802	1.56558	0.466807	0.101984	1.25583	0.0447641	9.75495	0.166361	1.4107	0	0
Nol10	0.0032406	0.000175117	1.41799	0.482579	0.112822	1.40278	0.000233766	21.664	0.00348344	1.41039	1	0
Tpm3	0.0672852	0.00998559	1.41151	0.452202	0.0924522	1.40884	0.00737414	13.9754	0.0466938	1.41018	1	0
Gm44401	0.624365	0.300583	1.53499	0.379307	0.0545459	1.28511	0.0837935	8.22149	0.251177	1.41005	0	0
Wnt7b	0.89274	0.65705	0.953435	0.553554	0.174245	1.86499	0.362615	4.33458	0.600137	1.40921	0	0
Gm33524	0.985569	0.93096	0.0447778	0.206909	0.0124408	2.77316	0.0632177	8.91662	0.209133	1.40897	0	0
Cd52	0.0933673	0.0157601	1.82616	0.323858	0.0359256	0.990859	0.00479938	14.9532	0.0341137	1.40851	1	0
Gm37906	0.490177	0.197564	1.05156	0.48204	0.11216	1.7639	0.106574	7.61903	0.293086	1.40773	0	0
Htr2a	0.211928	0.0522739	0.935206	0.350546	0.0443322	1.87992	0.0163779	12.1346	0.0829555	1.40756	0	0
Trafd1	0.0472474	0.00614487	1.22944	0.368673	0.0499232	1.58498	0.00278837	16.1788	0.0226201	1.40721	1	0
Dedd2	0.493956	0.200477	1.02607	0.265899	0.0217073	1.78698	0.0280134	10.8743	0.120632	1.40653	0	0
Ptpre	0.0195376	0.00184211	1.14472	0.32118	0.0352731	1.66693	0.000691449	19.283	0.00800405	1.40583	1	0
Cdk15	0.938039	0.764272	-0.296183	0.577727	0.201914	3.10458	0.442696	3.73749	0.66542	1.4042	0	0
Pkd1l3	0.00864118	0.000616868	1.10259	0.358632	0.046585	1.70476	0.000329247	20.9147	0.00450651	1.40368	1	0
Gm7160	0.0347544	0.0040605	1.00422	0.388043	0.0581838	1.8017	0.00220913	16.7012	0.0189987	1.40296	1	0
Bach1	0.0301023	0.00332832	1.5865	0.293888	0.0275754	1.2167	0.000944975	18.5922	0.0100425	1.4016	1	0
[truncated: 19,011 more rows]
